# Supplementary material for: Defining the fetal origin of MLL-AF4 infant leukemia highlights specific fatty acid requirements
Source: Cell Rep. 2021 Oct 26;37(4):109900. doi: 10.1016/j.celrep.2021.109900 (PMC8567312; doi:10.1016/j.celrep.2021.109900)
Supplement: Table S1. List of DE genes between human FL HSC/MPPs versus CB HSC/MPPs (tab 1), human FL HSC/MPPs versus LMPPs (tab 2), and murine FL LMPPs versus BM LMPPs (tab 3) and list of DE genes conserved between mouse and human (tab 4), related to Figures 1 and 2 [file mmc2.xls]

## Sheet: Tab 1
List of differentially expressed genes between human FL HSC/MPP vs CB HSC/MPP
Human FL HSC/MPP vs CB HSC/MPP
Pos log fold up in FL
Ensembl ID	baseMean	log2FoldChange	lfcSE	stat	pvalue	padj	GeneName
ENSG00000175164	631.813	-4.11158	0.327021	-12.5728	2.97877e-36	6.77104e-32	ABO
ENSG00000148773	2226.62	3.66802	0.307718	11.9201	9.30373e-33	1.05742e-28	MKI67
ENSG00000171848	442.906	4.34282	0.37593	11.5522	7.19725e-31	5.45336e-27	RRM2
ENSG00000112414	492.057	-3.80971	0.357245	-10.6641	1.49818e-26	8.51379e-23	ADGRG6
ENSG00000010327	2763.31	3.18595	0.307402	10.3641	3.61035e-25	1.64134e-21	STAB1
ENSG00000153707	461.945	-3.12531	0.318334	-9.81771	9.44624e-23	3.57871e-19	PTPRD
ENSG00000066279	584.139	3.2545	0.343126	9.48486	2.4271e-21	7.88147e-18	ASPM
ENSG00000173080	204.363	-4.44636	0.474181	-9.37691	6.79317e-21	1.93019e-17	RXFP4
ENSG00000260314	325.683	4.45489	0.481142	9.25899	2.06372e-20	5.21228e-17	MRC1
ENSG00000171316	1044.19	3.04389	0.333158	9.13649	6.45113e-20	1.46641e-16	CHD7
ENSG00000212866	7683.94	3.86658	0.435456	8.87939	6.72295e-19	1.38927e-15	HSPA1B
ENSG00000145386	189.187	4.39073	0.499321	8.79341	1.45089e-18	2.74835e-15	CCNA2
ENSG00000277059	624.134	-3.65093	0.420446	-8.68348	3.83844e-18	6.71166e-15	FAM30A
ENSG00000121966	241.82	-4.71677	0.543881	-8.67242	4.23046e-18	6.86876e-15	CXCR4
ENSG00000168453	117.101	-4.84093	0.567354	-8.53246	1.43264e-17	2.17102e-14	HR
ENSG00000137812	400.659	2.77537	0.330258	8.40366	4.32791e-17	6.14861e-14	KNL1
ENSG00000164045	193.471	3.15271	0.376505	8.37363	5.58685e-17	7.47027e-14	CDC25A
ENSG00000114805	285.222	3.41134	0.41074	8.30535	9.9527e-17	1.25686e-13	PLCH1
ENSG00000156970	395.627	3.00169	0.362608	8.27805	1.25205e-16	1.49791e-13	BUB1B
ENSG00000187772	324.477	3.71067	0.449326	8.25831	1.4775e-16	1.67926e-13	LIN28B
ENSG00000116962	347.599	3.60898	0.442822	8.14996	3.64058e-16	3.94067e-13	NID1
ENSG00000138315	311.402	5.07694	0.627987	8.08447	6.24364e-16	6.4511e-13	OIT3
ENSG00000131747	904.405	4.23888	0.525587	8.06504	7.32119e-16	7.23557e-13	TOP2A
ENSG00000205777	70.2127	-4.4147	0.55053	-8.019	1.06611e-15	1.00974e-12	GAGE1
ENSG00000037280	594.499	2.9344	0.367849	7.97718	1.49709e-15	1.36121e-12	FLT4
ENSG00000134690	174.398	3.28463	0.413027	7.95258	1.82668e-15	1.59701e-12	CDCA8
ENSG00000111206	392.114	2.6735	0.337119	7.93043	2.18393e-15	1.77296e-12	FOXM1
ENSG00000120694	1448.21	2.7009	0.3405	7.93215	2.15379e-15	1.77296e-12	HSPH1
ENSG00000109805	293.634	2.96517	0.37579	7.89049	3.01011e-15	2.35941e-12	NCAPG
ENSG00000177272	103.584	-5.54034	0.704853	-7.86027	3.83292e-15	2.83056e-12	KCNA3
ENSG00000134057	225.944	3.62229	0.460887	7.85938	3.86025e-15	2.83056e-12	CCNB1
ENSG00000117724	1128.4	2.45004	0.312443	7.84155	4.45011e-15	3.16111e-12	CENPF
ENSG00000171522	306.759	-3.81818	0.489259	-7.804	5.99746e-15	4.13116e-12	PTGER4
ENSG00000144655	974.596	-3.40656	0.438574	-7.76736	8.01407e-15	5.35788e-12	CSRNP1
ENSG00000198826	301.277	2.77088	0.359144	7.71524	1.20755e-14	7.84254e-12	ARHGAP11A
ENSG00000126787	159.884	3.65868	0.477376	7.66415	1.80018e-14	1.13666e-11	DLGAP5
ENSG00000131016	797.451	3.79259	0.496872	7.63293	2.29476e-14	1.40979e-11	AKAP12
ENSG00000169607	258.581	3.08717	0.409608	7.53689	4.81321e-14	2.87919e-11	CKAP2L
ENSG00000204197	319.68	2.85344	0.381854	7.47258	7.86351e-14	4.58322e-11	KIFC1
ENSG00000092853	620.871	2.62075	0.351781	7.44995	9.33764e-14	5.30635e-11	CLSPN
ENSG00000154479	127.788	3.24661	0.438513	7.40368	1.32459e-13	7.3437e-11	CCDC173
ENSG00000117983	116.823	-3.61606	0.492641	-7.34015	2.13355e-13	1.15471e-10	MUC5B
ENSG00000115541	532.217	2.53761	0.347267	7.30739	2.7238e-13	1.43987e-10	HSPE1
ENSG00000159217	1081.3	2.28667	0.315425	7.24948	4.18383e-13	2.11339e-10	IGF2BP1
ENSG00000169679	234.849	2.75064	0.379421	7.24956	4.18114e-13	2.11339e-10	BUB1
ENSG00000162645	757.739	-3.62337	0.501568	-7.22409	5.04467e-13	2.49284e-10	GBP2
ENSG00000088325	634.405	2.4675	0.343859	7.17591	7.18255e-13	3.47376e-10	TPX2
ENSG00000180354	659.936	-2.22128	0.309718	-7.17193	7.39458e-13	3.5018e-10	MTURN
ENSG00000121211	86.5716	4.06128	0.566701	7.16653	7.69247e-13	3.56852e-10	MND1
ENSG00000124610	58.7955	4.81863	0.679499	7.09145	1.32714e-12	6.03344e-10	HIST1H1A
ENSG00000124942	2543.36	-2.80984	0.401013	-7.00686	2.43727e-12	1.07756e-09	AHNAK
ENSG00000122952	341.119	3.23161	0.461311	7.00527	2.46504e-12	1.07756e-09	ZWINT
ENSG00000080824	23918.9	2.15957	0.308609	6.99775	2.60114e-12	1.11559e-09	HSP90AA1
ENSG00000138160	376.444	2.35317	0.336764	6.98758	2.79676e-12	1.17728e-09	KIF11
ENSG00000179869	244.776	-2.8639	0.42018	-6.81589	9.36836e-12	3.87186e-09	ABCA13
ENSG00000101200	438.065	-3.92151	0.576779	-6.79898	1.05362e-11	4.27677e-09	AVP
ENSG00000111602	987.79	2.23237	0.329656	6.7718	1.27187e-11	5.07207e-09	TIMELESS
ENSG00000137804	339.579	2.1793	0.324011	6.726	1.74393e-11	6.83471e-09	NUSAP1
ENSG00000170312	119.241	3.04779	0.45336	6.72267	1.78425e-11	6.87421e-09	CDK1
ENSG00000153291	204.487	-2.98261	0.446208	-6.68436	2.31943e-11	8.78716e-09	SLC25A27
ENSG00000180044	50.9521	-5.74905	0.860646	-6.67993	2.39055e-11	8.90811e-09	C3orf80
ENSG00000186185	207.583	2.39374	0.360046	6.64843	2.96237e-11	1.06885e-08	KIF18B
ENSG00000011426	195.097	3.10455	0.467248	6.64434	3.04581e-11	1.08179e-08	ANLN
ENSG00000133800	133.173	3.93728	0.594471	6.62317	3.51582e-11	1.22951e-08	LYVE1
ENSG00000173276	560.689	-2.54859	0.387813	-6.57168	4.97496e-11	1.71342e-08	ZBTB21
ENSG00000188305	528.004	-3.96017	0.604565	-6.55045	5.73625e-11	1.94613e-08	PEAK3
ENSG00000163687	285.931	3.4805	0.532781	6.5327	6.4595e-11	2.15928e-08	DNASE1L3
ENSG00000196565	397.463	4.11568	0.631555	6.51673	7.18551e-11	2.36716e-08	HBG2
ENSG00000142731	238.442	2.49255	0.384332	6.48542	8.8483e-11	2.8733e-08	PLK4
ENSG00000100100	393.372	-2.7126	0.419787	-6.46185	1.03429e-10	3.31132e-08	PIK3IP1
ENSG00000155090	749.101	-2.57715	0.399446	-6.45181	1.1052e-10	3.48922e-08	KLF10
ENSG00000112984	180.955	3.16557	0.492342	6.42961	1.27928e-10	3.98346e-08	KIF20A
ENSG00000213085	117.306	-4.1665	0.649272	-6.41719	1.38812e-10	4.2071e-08	CFAP45
ENSG00000101057	262.792	2.8221	0.439765	6.4173	1.38714e-10	4.2071e-08	MYBL2
ENSG00000179094	2181.79	-2.93988	0.46034	-6.38633	1.69915e-10	5.08203e-08	PER1
ENSG00000100968	212.606	2.74068	0.431404	6.35294	2.11241e-10	6.23599e-08	NFATC4
ENSG00000160339	69.4267	6.07797	0.960684	6.32671	2.50451e-10	7.29872e-08	FCN2
ENSG00000186777	46.5991	4.57784	0.727236	6.29485	3.07698e-10	8.74286e-08	ZNF732
ENSG00000184661	147.119	2.89733	0.461957	6.27187	3.56735e-10	1.0011e-07	CDCA2
ENSG00000139318	377.049	2.44865	0.39172	6.25103	4.07765e-10	1.13035e-07	DUSP6
ENSG00000104738	1665.27	2.44344	0.391028	6.24876	4.1372e-10	1.13156e-07	MCM4
ENSG00000228716	671.933	2.60473	0.41695	6.2471	4.18155e-10	1.13156e-07	DHFR
ENSG00000121753	68.2188	-3.82372	0.613144	-6.23625	4.48181e-10	1.19854e-07	ADGRB2
ENSG00000164087	77.4294	3.97929	0.641279	6.20523	5.46171e-10	1.44361e-07	POC1A
ENSG00000164104	1913.23	2.24947	0.363309	6.19161	5.95545e-10	1.55601e-07	HMGB2
ENSG00000188389	52.5666	-5.53655	0.897644	-6.16787	6.92145e-10	1.7653e-07	PDCD1
ENSG00000276977	52.5666	-5.53655	0.897644	-6.16787	6.92145e-10	1.7653e-07	PDCD1
ENSG00000126583	47.4319	-4.06526	0.65931	-6.16593	7.007e-10	1.7653e-07	PRKCG
ENSG00000105383	668.344	2.6181	0.424701	6.16458	7.0671e-10	1.7653e-07	CD33
ENSG00000166851	164.776	2.59432	0.422801	6.13604	8.46056e-10	2.06792e-07	PLK1
ENSG00000213799	178.703	2.72112	0.443357	6.13755	8.38064e-10	2.06792e-07	ZNF845
ENSG00000132313	137.721	2.61884	0.427045	6.13248	8.65203e-10	2.09223e-07	MRPL35
ENSG00000130787	876.093	-2.28046	0.372615	-6.12016	9.34791e-10	2.23671e-07	HIP1R
ENSG00000136011	1830.58	6.06339	0.99149	6.11543	9.62964e-10	2.28012e-07	STAB2
ENSG00000157456	129.259	2.71213	0.445729	6.08471	1.16705e-09	2.73487e-07	CCNB2
ENSG00000163808	151.27	3.08543	0.508346	6.06953	1.28282e-09	2.94543e-07	KIF15
ENSG00000280610	151.27	3.08543	0.508346	6.06953	1.28282e-09	2.94543e-07	KIF15
ENSG00000066056	1144.35	1.75392	0.289062	6.0676	1.29832e-09	2.95121e-07	TIE1
ENSG00000179399	36.7393	-6.16538	1.01806	-6.05604	1.39512e-09	3.13985e-07	GPC5
ENSG00000115194	83.3808	-2.82508	0.467831	-6.03867	1.55393e-09	3.46298e-07	SLC30A3
ENSG00000276043	1187.52	2.66436	0.441652	6.03271	1.61231e-09	3.5582e-07	UHRF1
ENSG00000159674	94.8782	-3.00767	0.498906	-6.02853	1.65457e-09	3.61635e-07	SPON2
ENSG00000004139	208.817	-2.14651	0.356994	-6.01273	1.8242e-09	3.94914e-07	SARM1
ENSG00000244242	182.986	3.05297	0.510022	5.98596	2.15118e-09	4.61307e-07	IFITM10
ENSG00000163874	334.408	-3.42256	0.572111	-5.98234	2.1996e-09	4.64863e-07	ZC3H12A
ENSG00000176890	843.948	2.15908	0.361571	5.9714	2.35232e-09	4.90555e-07	TYMS
ENSG00000138829	246.036	2.48765	0.416888	5.9672	2.41354e-09	4.98746e-07	FBN2
ENSG00000177084	3700.82	1.71	0.286749	5.96339	2.47052e-09	5.05923e-07	POLE
ENSG00000126259	59.0453	-4.84005	0.812311	-5.95837	2.5477e-09	5.1707e-07	KIRREL2
ENSG00000119508	437.924	-3.53548	0.593637	-5.95564	2.59061e-09	5.21125e-07	NR4A3
ENSG00000144381	2795.84	1.66127	0.280089	5.93121	3.00713e-09	5.99607e-07	HSPD1
ENSG00000079819	796.471	1.86848	0.315698	5.91858	3.2474e-09	6.41883e-07	EPB41L2
ENSG00000175514	54.4347	-3.67848	0.622576	-5.90848	3.45284e-09	6.76607e-07	GPR152
ENSG00000206396	10.9999	-22.1926	3.77836	-5.87361	4.26398e-09	8.22451e-07	MPIG6B
ENSG00000119408	540.88	2.05723	0.350262	5.8734	4.26947e-09	8.22451e-07	NEK6
ENSG00000114374	166.336	3.55587	0.609185	5.83708	5.3122e-09	1.00626e-06	USP9Y
ENSG00000122966	522.661	1.76445	0.302494	5.833	5.44408e-09	1.02272e-06	CIT
ENSG00000112312	181.499	2.61013	0.447662	5.83059	5.52314e-09	1.02907e-06	GMNN
ENSG00000119969	1634.3	1.97729	0.342262	5.77712	7.5988e-09	1.4043e-06	HELLS
ENSG00000113368	1360.89	2.80407	0.48594	5.7704	7.90825e-09	1.4497e-06	LMNB1
ENSG00000165682	154.807	3.68792	0.64263	5.73879	9.53562e-09	1.73403e-06	CLEC1B
ENSG00000138778	326.093	2.68363	0.468644	5.72637	1.02604e-08	1.83645e-06	CENPE
ENSG00000140534	312.993	2.16674	0.379634	5.70744	1.1469e-08	2.03674e-06	TICRR
ENSG00000093009	271.998	2.76479	0.485336	5.69665	1.22184e-08	2.153e-06	CDC45
ENSG00000165480	119.302	2.95074	0.518184	5.69438	1.23821e-08	2.16507e-06	SKA3
ENSG00000115461	69.7821	-4.71913	0.831539	-5.67518	1.38539e-08	2.40392e-06	IGFBP5
ENSG00000185022	1109.2	-2.58294	0.45573	-5.66769	1.44737e-08	2.49244e-06	MAFF
ENSG00000185559	262.694	2.80062	0.496158	5.6446	1.65561e-08	2.8296e-06	DLK1
ENSG00000136982	160.099	2.73589	0.484857	5.64267	1.67432e-08	2.84022e-06	DSCC1
ENSG00000132646	640.75	2.75896	0.489427	5.63713	1.72911e-08	2.91144e-06	PCNA
ENSG00000118193	201.63	2.04773	0.364324	5.62063	1.90261e-08	3.18001e-06	KIF14
ENSG00000127564	190.581	2.61483	0.465456	5.61778	1.93424e-08	3.20929e-06	PKMYT1
ENSG00000107968	347.931	-2.15618	0.384488	-5.60794	2.04746e-08	3.37252e-06	MAP3K8
ENSG00000138669	95.1107	-2.67851	0.478136	-5.60198	2.11921e-08	3.4656e-06	PRKG2
ENSG00000161270	79.1526	-4.28652	0.765657	-5.59848	2.16233e-08	3.51086e-06	NPHS1
ENSG00000167900	205.564	2.02648	0.365481	5.54469	2.94478e-08	4.74736e-06	TK1
ENSG00000072571	158.619	2.38884	0.431983	5.52995	3.2033e-08	5.12776e-06	HMMR
ENSG00000173218	168.134	2.13928	0.387195	5.52506	3.29374e-08	5.23566e-06	VANGL1
ENSG00000185112	338.859	2.09254	0.378991	5.52134	3.36423e-08	5.31057e-06	FAM43A
ENSG00000121152	155.588	2.16564	0.392465	5.51805	3.42772e-08	5.37349e-06	NCAPH
ENSG00000169744	222.319	2.38816	0.433801	5.5052	3.6874e-08	5.74098e-06	LDB2
ENSG00000277236	33.8057	7.5571	1.37343	5.50237	3.74729e-08	5.79453e-06	CCL14
ENSG00000139364	80.0593	-3.25792	0.593781	-5.48674	4.09424e-08	6.28826e-06	TMEM132B
ENSG00000105711	134.076	-3.41895	0.624117	-5.47806	4.30015e-08	6.5431e-06	SCN1B
ENSG00000111247	103.284	2.84732	0.519837	5.47734	4.31773e-08	6.5431e-06	RAD51AP1
ENSG00000013573	1556.37	1.63685	0.299619	5.46309	4.67911e-08	7.04377e-06	DDX11
ENSG00000014138	344.24	2.07263	0.381088	5.43872	5.36644e-08	8.0253e-06	POLA2
ENSG00000164362	129.444	3.07991	0.567231	5.42973	5.64381e-08	8.38493e-06	TERT
ENSG00000206560	1678.24	-1.66323	0.306671	-5.42349	5.84476e-08	8.6271e-06	ANKRD28
ENSG00000086827	170.805	2.29937	0.42547	5.40431	6.50572e-08	9.47959e-06	ZW10
ENSG00000064309	67.3181	-2.86971	0.531496	-5.39931	6.68989e-08	9.68586e-06	CDON
ENSG00000076003	971.27	2.06354	0.383713	5.37782	7.53915e-08	1.08464e-05	MCM6
ENSG00000108669	978.745	-1.75123	0.325986	-5.3721	7.78228e-08	1.11257e-05	CYTH1
ENSG00000119138	66.0055	-4.08896	0.76667	-5.3334	9.63919e-08	1.36943e-05	KLF9
ENSG00000220008	699.382	-2.30477	0.432285	-5.33159	9.73557e-08	1.37453e-05	LINGO3
ENSG00000167670	964.937	1.59173	0.298939	5.32459	1.01183e-07	1.41975e-05	CHAF1A
ENSG00000103187	473.4	1.7628	0.331318	5.32057	1.03445e-07	1.44259e-05	COTL1
ENSG00000132002	2536.56	2.41298	0.453788	5.31742	1.05246e-07	1.45875e-05	DNAJB1
ENSG00000093217	199.311	2.02708	0.382814	5.2952	1.18884e-07	1.63779e-05	XYLB
ENSG00000140525	732.567	1.72198	0.325581	5.28895	1.23023e-07	1.6846e-05	FANCI
ENSG00000104369	110.996	2.24293	0.424241	5.28693	1.24387e-07	1.69307e-05	JPH1
ENSG00000198156	42.3463	-5.49082	1.04067	-5.27624	1.31863e-07	1.7736e-05	NPIPB6
ENSG00000138080	393.839	2.07846	0.393899	5.27663	1.3158e-07	1.7736e-05	EMILIN1
ENSG00000154188	1505.73	2.12012	0.402355	5.26927	1.36965e-07	1.83139e-05	ANGPT1
ENSG00000143369	106.218	3.14369	0.596737	5.26813	1.3782e-07	1.83204e-05	ECM1
ENSG00000146278	2473.47	-1.5612	0.296507	-5.26531	1.39951e-07	1.84955e-05	PNRC1
ENSG00000059915	190.155	-2.88521	0.548412	-5.26103	1.43253e-07	1.88224e-05	PSD
ENSG00000161103	105.766	-2.36999	0.452017	-5.24315	1.57856e-07	2.05042e-05	LOC102725072
ENSG00000175063	82.2447	2.48626	0.474181	5.24328	1.57748e-07	2.05042e-05	UBE2C
ENSG00000156427	26.653	-4.64518	0.886222	-5.24156	1.59226e-07	2.05646e-05	FGF18
ENSG00000273703	317.511	2.82369	0.543397	5.19636	2.03233e-07	2.59534e-05	HIST1H2BM
ENSG00000139722	889.957	-1.84258	0.354896	-5.19189	2.08169e-07	2.64352e-05	VPS37B
ENSG00000040275	241.34	2.4315	0.470241	5.17076	2.33149e-07	2.94428e-05	SPDL1
ENSG00000109321	555.679	-7.19875	1.39368	-5.16528	2.40075e-07	2.99843e-05	AREG
ENSG00000120885	158.065	-2.89676	0.560717	-5.16616	2.38951e-07	2.99843e-05	CLU
ENSG00000105486	1495.82	1.52469	0.295625	5.15751	2.50251e-07	3.10845e-05	LIG1
ENSG00000152760	188.769	1.93767	0.376014	5.15319	2.56089e-07	3.16368e-05	TCTEX1D1
ENSG00000117748	262.962	2.35685	0.458652	5.13864	2.76728e-07	3.40017e-05	RPA2
ENSG00000118898	75.5343	-3.14358	0.612291	-5.13413	2.83447e-07	3.41103e-05	PPL
ENSG00000075426	1836.49	-2.38357	0.464226	-5.13451	2.82881e-07	3.41103e-05	FOSL2
ENSG00000116161	677.085	1.81514	0.35355	5.13402	2.83615e-07	3.41103e-05	CACYBP
ENSG00000175745	78.9759	3.70767	0.722132	5.13434	2.83136e-07	3.41103e-05	NR2F1
ENSG00000065328	368.281	2.76472	0.538816	5.1311	2.88051e-07	3.44615e-05	MCM10
ENSG00000009694	68.8492	-2.97689	0.58074	-5.12604	2.95906e-07	3.52159e-05	TENM1
ENSG00000213672	168.212	2.29026	0.446957	5.12412	2.9893e-07	3.53905e-05	NCKIPSD
ENSG00000151136	544.285	-1.83503	0.358777	-5.11468	3.14275e-07	3.70144e-05	BTBD11
ENSG00000115750	175.372	1.84751	0.361649	5.10857	3.24608e-07	3.80343e-05	TAF1B
ENSG00000188549	196.016	-2.29065	0.448708	-5.10498	3.30824e-07	3.85639e-05	CCDC9B
ENSG00000186868	88.1837	-3.15637	0.618865	-5.10025	3.392e-07	3.93385e-05	MAPT
ENSG00000182759	36.591	-3.93013	0.770731	-5.09922	3.41064e-07	3.93539e-05	MAFA
ENSG00000058335	75.8718	-3.1996	0.629096	-5.08603	3.65642e-07	4.19768e-05	RASGRF1
ENSG00000101407	424.841	2.07821	0.40874	5.08442	3.6875e-07	4.21209e-05	TTI1
ENSG00000100767	126.391	-2.04192	0.402311	-5.07549	3.86503e-07	4.3928e-05	PAPLN
ENSG00000076248	462.611	2.61525	0.515588	5.07237	3.92891e-07	4.44319e-05	UNG
ENSG00000058804	238.501	2.05518	0.406091	5.06088	4.17319e-07	4.69608e-05	NDC1
ENSG00000121104	958.877	-1.46749	0.290024	-5.0599	4.19482e-07	4.69716e-05	FAM117A
ENSG00000132780	3815.26	1.65936	0.328304	5.05435	4.31865e-07	4.81212e-05	NASP
ENSG00000118298	93.3847	-2.95091	0.584153	-5.0516	4.38114e-07	4.85794e-05	CA14
ENSG00000135046	71.1669	-3.3236	0.658721	-5.04553	4.52267e-07	4.99053e-05	ANXA1
ENSG00000135047	120.545	3.03734	0.603367	5.03398	4.80391e-07	5.27525e-05	CTSL
ENSG00000161011	1163.61	-1.9718	0.392981	-5.01755	5.23343e-07	5.71929e-05	SQSTM1
ENSG00000109971	7970.52	1.62642	0.324638	5.00994	5.44476e-07	5.92176e-05	HSPA8
ENSG00000099797	527.814	1.80385	0.360414	5.00494	5.58807e-07	6.04868e-05	TECR
ENSG00000175768	347.254	2.06902	0.414301	4.99401	5.91379e-07	6.37092e-05	TOMM5
ENSG00000167604	505.406	-2.21187	0.443026	-4.99264	5.95595e-07	6.38608e-05	NFKBID
ENSG00000118785	68.5852	-3.46015	0.69364	-4.98839	6.08832e-07	6.45149e-05	SPP1
ENSG00000214944	86.2231	-3.18228	0.637873	-4.98888	6.0729e-07	6.45149e-05	ARHGEF28
ENSG00000178999	158.663	2.03778	0.408587	4.98738	6.12042e-07	6.45149e-05	AURKB
ENSG00000117650	104.875	2.4502	0.491311	4.98706	6.13049e-07	6.45149e-05	NEK2
ENSG00000129173	85.5778	2.23497	0.44944	4.97279	6.59966e-07	6.91322e-05	E2F8
ENSG00000112029	199.576	2.14018	0.430463	4.97181	6.63292e-07	6.91618e-05	FBXO5
ENSG00000197536	810.834	-2.26429	0.455539	-4.97057	6.67565e-07	6.92896e-05	C5orf56
ENSG00000147852	152.619	-2.0644	0.415425	-4.96937	6.71714e-07	6.94034e-05	VLDLR
ENSG00000112182	284.413	-1.79354	0.361316	-4.96392	6.90855e-07	7.0738e-05	BACH2
ENSG00000158987	838.726	-1.62216	0.326747	-4.96456	6.88555e-07	7.0738e-05	RAPGEF6
ENSG00000143228	98.9403	2.45295	0.495848	4.94698	7.53741e-07	7.68309e-05	NUF2
ENSG00000077782	540.076	-1.91505	0.388108	-4.93433	8.04266e-07	8.1615e-05	FGFR1
ENSG00000128655	138.188	-2.33761	0.474099	-4.93064	8.19626e-07	8.27507e-05	PDE11A
ENSG00000051180	180.238	2.07943	0.422082	4.9266	8.36739e-07	8.37882e-05	RAD51
ENSG00000073111	1793.58	2.07078	0.421374	4.91435	8.90763e-07	8.88067e-05	MCM2
ENSG00000120802	1360.66	1.89097	0.385334	4.90735	9.23147e-07	9.16335e-05	TMPO
ENSG00000161981	185.089	2.03698	0.415198	4.90604	9.29331e-07	9.18462e-05	SNRNP25
ENSG00000156049	40.5656	4.0328	0.822691	4.90196	9.4887e-07	9.33713e-05	GNA14
ENSG00000155657	2674.64	-1.76691	0.360791	-4.89731	9.71594e-07	9.51953e-05	TTN
ENSG00000227231	28.1561	-4.25959	0.871527	-4.8875	1.02123e-06	9.71283e-05	IER3
ENSG00000230128	28.1561	-4.25959	0.871527	-4.8875	1.02123e-06	9.71283e-05	IER3
ENSG00000235030	28.1561	-4.25959	0.871527	-4.8875	1.02123e-06	9.71283e-05	IER3
ENSG00000237155	28.1561	-4.25959	0.871527	-4.8875	1.02123e-06	9.71283e-05	IER3
ENSG00000106366	82.9709	-3.14577	0.643367	-4.88954	1.01073e-06	9.71283e-05	SERPINE1
ENSG00000196227	212.506	2.27672	0.465825	4.88751	1.02121e-06	9.71283e-05	FAM217B
ENSG00000143751	940.196	-2.02851	0.415188	-4.88577	1.03025e-06	9.75775e-05	SDE2
ENSG00000146670	120.285	2.05329	0.420524	4.8827	1.04641e-06	9.86964e-05	CDCA5
ENSG00000091483	212.377	1.93425	0.396684	4.87606	1.08225e-06	0.000101237	FH
ENSG00000069399	260.142	-2.22638	0.456849	-4.87333	1.09733e-06	0.000101446	BCL3
ENSG00000159335	288.934	-1.83642	0.376838	-4.87323	1.09787e-06	0.000101446	PTMS
ENSG00000091127	320.502	2.17132	0.445799	4.87061	1.11252e-06	0.000102383	PUS7
ENSG00000155428	62.6872	-3.46569	0.712073	-4.86705	1.13279e-06	0.000103411	TRIM74
ENSG00000172339	182.622	-2.06604	0.424461	-4.86745	1.13046e-06	0.000103411	ALG14
ENSG00000089692	45.9872	-3.74925	0.771121	-4.86208	1.16161e-06	0.000105197	LAG3
ENSG00000144354	1759.11	1.86445	0.383413	4.86278	1.15751e-06	0.000105197	CDCA7
ENSG00000113916	213.922	-5.45982	1.1233	-4.8605	1.17088e-06	0.000105616	BCL6
ENSG00000151849	519.252	1.8947	0.390319	4.85423	1.20857e-06	0.000108374	CENPJ
ENSG00000128944	164.531	1.86853	0.385387	4.84845	1.24432e-06	0.000110921	KNSTRN
ENSG00000159618	187.374	2.23301	0.461246	4.84125	1.29024e-06	0.000114564	ADGRG5
ENSG00000160949	596.586	1.78222	0.368933	4.83075	1.36021e-06	0.000120308	TONSL
ENSG00000177103	40.1949	-3.29503	0.682782	-4.82589	1.39378e-06	0.000122798	DSCAML1
ENSG00000178809	603.004	-2.25984	0.468516	-4.82339	1.41139e-06	0.00012387	TRIM73
ENSG00000151090	88.8622	-2.9865	0.619716	-4.81914	1.44181e-06	0.000126053	THRB
ENSG00000005381	225.98	2.33613	0.484907	4.81769	1.45228e-06	0.000126482	MPO
ENSG00000088305	728.319	1.62724	0.338463	4.80774	1.52648e-06	0.000132437	DNMT3B
ENSG00000205403	49.046	-3.68957	0.767992	-4.80418	1.5539e-06	0.000134303	CFI
ENSG00000156103	76.3673	2.56654	0.535892	4.78929	1.67374e-06	0.000143569	MMP16
ENSG00000141753	117.99	2.53203	0.529911	4.77822	1.76851e-06	0.000151128	IGFBP4
ENSG00000149554	467.994	1.67323	0.35041	4.77507	1.79648e-06	0.000152943	CHEK1
ENSG00000183023	152.842	-2.93362	0.614632	-4.77298	1.81522e-06	0.000153962	SLC8A1
ENSG00000169302	29.0901	-4.01359	0.841086	-4.77192	1.82481e-06	0.0001542	STK32A
ENSG00000117632	2290.49	1.80718	0.379416	4.76307	1.90674e-06	0.000159934	STMN1
ENSG00000274750	37.2984	3.23516	0.679342	4.7622	1.91492e-06	0.00016003	HIST1H3E
ENSG00000128513	146.732	1.9321	0.406086	4.75786	1.9566e-06	0.000162914	POT1
ENSG00000122490	412.644	-2.12078	0.445867	-4.75652	1.96955e-06	0.000163394	PQLC1
ENSG00000106328	26.2519	-4.81086	1.01173	-4.75509	1.98356e-06	0.000163958	FSCN3
ENSG00000124813	287.894	-2.03311	0.427995	-4.7503	2.03113e-06	0.000167281	RUNX2
ENSG00000115758	491.231	1.98565	0.41875	4.74186	2.11766e-06	0.000173778	ODC1
ENSG00000126803	134.505	-2.05	0.432795	-4.73665	2.17282e-06	0.000177663	HSPA2
ENSG00000138180	81.1936	2.52227	0.532637	4.73544	2.18585e-06	0.000178088	CEP55
ENSG00000118257	349.845	2.07602	0.438621	4.73306	2.21165e-06	0.000179546	NRP2
ENSG00000081320	726.699	-1.53055	0.323583	-4.73001	2.24505e-06	0.00018161	STK17B
ENSG00000087586	80.7282	2.65838	0.562153	4.72892	2.25712e-06	0.000181938	AURKA
ENSG00000277775	155.571	2.38625	0.504771	4.7274	2.27418e-06	0.000182665	HIST1H3F
ENSG00000115648	55.3156	-2.70156	0.571861	-4.72416	2.31071e-06	0.00018462	MLPH
ENSG00000114796	714.838	-1.7336	0.367064	-4.72289	2.32515e-06	0.00018462	KLHL24
ENSG00000123416	4341.24	1.87215	0.396437	4.72244	2.33029e-06	0.00018462	TUBA1B
ENSG00000178966	110.044	2.28964	0.485057	4.72035	2.35437e-06	0.000185824	RMI1
ENSG00000134291	262.405	1.89999	0.402619	4.71907	2.36926e-06	0.000186352	TMEM106C
ENSG00000215045	57.7364	-3.06938	0.650695	-4.71708	2.39254e-06	0.000187534	GRID2IP
ENSG00000260220	36.4802	-3.11038	0.659631	-4.71533	2.41314e-06	0.000187915	CCDC187
ENSG00000065534	415.465	-2.20862	0.468397	-4.71527	2.41393e-06	0.000187915	MYLK
ENSG00000104447	1717.93	-1.97511	0.419898	-4.70378	2.55391e-06	0.000198133	TRPS1
ENSG00000164938	376.974	-1.86203	0.396024	-4.70181	2.57866e-06	0.000199372	TP53INP1
ENSG00000116830	683.629	1.59653	0.339771	4.69884	2.61642e-06	0.00020032	TTF2
ENSG00000176208	524.395	1.77106	0.376809	4.70014	2.59981e-06	0.00020032	ATAD5
ENSG00000023041	262.853	1.91187	0.406887	4.69877	2.61735e-06	0.00020032	ZDHHC6
ENSG00000067533	272.138	2.11498	0.450191	4.69796	2.62774e-06	0.00020044	RRP15
ENSG00000066294	442.261	1.69446	0.361318	4.68966	2.73659e-06	0.000208045	CD84
ENSG00000172840	490.351	-2.05583	0.438741	-4.68576	2.78925e-06	0.000211342	PDP2
ENSG00000144893	354.896	-1.56451	0.334228	-4.68096	2.85536e-06	0.000215632	MED12L
ENSG00000184357	1476.97	1.94686	0.416381	4.67567	2.92993e-06	0.00022053	HIST1H1B
ENSG00000165929	80.7696	-2.45815	0.526004	-4.67326	2.96457e-06	0.000222401	TC2N
ENSG00000223609	31.4942	-5.27396	1.12894	-4.6716	2.98865e-06	0.000223471	HBD
ENSG00000137168	151.664	3.31827	0.710777	4.66852	3.03379e-06	0.000226102	PPIL1
ENSG00000110777	913.501	-2.14449	0.459833	-4.66363	3.10679e-06	0.000230034	POU2AF1
ENSG00000112118	2342.5	2.18916	0.4694	4.66374	3.10517e-06	0.000230034	MCM3
ENSG00000275019	27.5389	-4.87931	1.04701	-4.66024	3.15846e-06	0.0002331	LILRB3
ENSG00000149927	72.3898	-2.43377	0.522327	-4.65948	3.17004e-06	0.000233159	DOC2A
ENSG00000166856	65.399	3.06282	0.657419	4.65885	3.17976e-06	0.000233159	GPR182
ENSG00000159388	781.467	-2.30961	0.49622	-4.65439	3.24936e-06	0.000237496	BTG2
ENSG00000164109	242.33	2.69491	0.579157	4.65315	3.269e-06	0.000238166	MAD2L1
ENSG00000107819	222.766	-1.9502	0.419423	-4.64973	3.32365e-06	0.000240816	SFXN3
ENSG00000067048	528.516	8.86709	1.90708	4.64955	3.32657e-06	0.000240816	DDX3Y
ENSG00000004478	2040.33	1.4931	0.32141	4.64548	3.39294e-06	0.000244841	FKBP4
ENSG00000152455	159.97	1.93783	0.417222	4.64461	3.40717e-06	0.000245089	SUV39H2
ENSG00000225824	71.3858	-3.83539	0.826327	-4.64149	3.45904e-06	0.000247256	HLA-DQB1
ENSG00000081059	384.725	-2.22898	0.480176	-4.64201	3.45043e-06	0.000247256	TCF7
ENSG00000090273	996.98	1.62673	0.350811	4.63705	3.53416e-06	0.000251834	NUDC
ENSG00000258947	50.4029	-3.22982	0.697034	-4.63367	3.59244e-06	0.000255187	TUBB3
ENSG00000130164	1296.27	-1.92687	0.415904	-4.63298	3.60438e-06	0.000255238	LDLR
ENSG00000198056	209.987	1.91856	0.414279	4.63108	3.6377e-06	0.000256002	PRIM1
ENSG00000094804	233.279	1.94636	0.420278	4.63111	3.63703e-06	0.000256002	CDC6
ENSG00000138658	314.112	1.75874	0.379979	4.62853	3.68262e-06	0.000258363	ZGRF1
ENSG00000129007	163.362	2.36991	0.512708	4.62234	3.79438e-06	0.000265385	CALML4
ENSG00000109674	46.6843	2.85477	0.617708	4.62155	3.80878e-06	0.000265575	NEIL3
ENSG00000013016	313.791	1.89661	0.41065	4.61857	3.86399e-06	0.000268601	EHD3
ENSG00000115457	145.32	2.03454	0.441189	4.6115	3.99774e-06	0.000277051	IGFBP2
ENSG00000172889	2870.01	1.35478	0.293922	4.60932	4.03993e-06	0.000279123	EGFL7
ENSG00000174099	653.96	-1.45782	0.31634	-4.6084	4.05781e-06	0.00027951	MSRB3
ENSG00000155561	955.25	1.85323	0.402343	4.6061	4.10299e-06	0.000281767	NUP205
ENSG00000214688	37.0824	-2.84886	0.620144	-4.59386	4.35111e-06	0.000296288	C10orf105
ENSG00000132819	461.74	-2.58324	0.562376	-4.59344	4.36006e-06	0.000296288	RBM38
ENSG00000125810	511.046	1.48133	0.322511	4.59313	4.36657e-06	0.000296288	CD93
ENSG00000231021	66.3426	-7.95081	1.7327	-4.58869	4.46042e-06	0.000301755	HLA-DRB4
ENSG00000100234	460.981	1.71089	0.373321	4.5829	4.58578e-06	0.000309315	TIMP3
ENSG00000168496	333.329	1.62355	0.354524	4.57952	4.66044e-06	0.000313421	FEN1
ENSG00000080839	390.211	2.24845	0.491436	4.57527	4.75613e-06	0.000318914	RBL1
ENSG00000165355	168.166	-1.98652	0.434297	-4.57411	4.78251e-06	0.000319739	FBXO33
ENSG00000165655	108.722	-2.22675	0.487052	-4.5719	4.83319e-06	0.000322179	ZNF503
ENSG00000244482	45.2391	-3.56031	0.779847	-4.5654	4.98549e-06	0.00033136	LILRA6
ENSG00000139734	167.641	1.95895	0.429188	4.56432	5.01105e-06	0.000332088	DIAPH3
ENSG00000145604	309.543	1.9128	0.419248	4.56246	5.05579e-06	0.000334079	SKP2
ENSG00000198785	35.1711	-3.46775	0.760333	-4.56083	5.09521e-06	0.000335708	GRIN3A
ENSG00000011485	673.638	1.65204	0.363989	4.53871	5.66e-06	0.000369705	PPP5C
ENSG00000182628	224.146	2.11114	0.465849	4.53181	5.84813e-06	0.0003809	SKA2
ENSG00000105808	775.819	-1.58663	0.350342	-4.52881	5.93181e-06	0.000385246	RASA4
ENSG00000123240	355.19	-1.87742	0.415273	-4.52092	6.15711e-06	0.000397606	OPTN
ENSG00000126603	27.2286	-5.37257	1.19118	-4.51028	6.47415e-06	0.00041483	GLIS2
ENSG00000124164	280.628	1.57194	0.348534	4.51014	6.47858e-06	0.00041483	VAPB
ENSG00000167325	543.951	1.51369	0.335682	4.5093	6.50418e-06	0.000415299	RRM1
ENSG00000085840	212.883	1.80068	0.399532	4.50696	6.57617e-06	0.000418719	ORC1
ENSG00000169914	303.724	1.865	0.414091	4.50384	6.6735e-06	0.00042373	OTUD3
ENSG00000099860	224.803	-2.28921	0.508415	-4.50265	6.71129e-06	0.000424942	GADD45B
ENSG00000184227	23.6832	4.61657	1.02553	4.50164	6.74305e-06	0.000425767	ACOT1
ENSG00000177511	21.9642	-3.88316	0.862968	-4.49978	6.80247e-06	0.000428329	ST8SIA3
ENSG00000163395	63.0222	-3.06172	0.681803	-4.49062	7.10155e-06	0.000444698	IGFN1
ENSG00000160460	56.3287	-3.23198	0.720263	-4.48722	7.21593e-06	0.000450182	SPTBN4
ENSG00000088986	571.09	1.81161	0.403867	4.48566	7.26898e-06	0.000450182	DYNLL1
ENSG00000170893	357.851	1.88111	0.419355	4.48571	7.26723e-06	0.000450182	TRH
ENSG00000275430	59.6254	3.13492	0.698768	4.48636	7.24513e-06	0.000450182	MUC20
ENSG00000146386	318.93	2.32143	0.517928	4.48215	7.38962e-06	0.000455212	ABRACL
ENSG00000101003	182.395	1.87488	0.419256	4.47194	7.75141e-06	0.000476209	GINS1
ENSG00000257335	63.3725	-4.16558	0.933008	-4.46467	8.01904e-06	0.000491323	MGAM
ENSG00000167088	929.18	1.87773	0.421538	4.45448	8.40966e-06	0.000513871	SNRPD1
ENSG00000080573	30.265	-4.03764	0.909603	-4.43891	9.0417e-06	0.000548081	COL5A3
ENSG00000149577	427.403	-1.87868	0.423286	-4.43833	9.06597e-06	0.000548081	SIDT2
ENSG00000022267	154.357	-1.80606	0.40689	-4.4387	9.05041e-06	0.000548081	FHL1
ENSG00000110172	1015.87	1.40139	0.31563	4.43997	8.99727e-06	0.000548081	CHORDC1
ENSG00000013364	263.474	-1.51569	0.341782	-4.43467	9.22144e-06	0.000556001	MVP
ENSG00000117054	373.11	1.66632	0.375887	4.43302	9.29221e-06	0.000557312	ACADM
ENSG00000166086	457.126	1.73897	0.392261	4.43321	9.28411e-06	0.000557312	JAM3
ENSG00000181991	185.119	1.63843	0.369644	4.43245	9.31675e-06	0.000557313	MRPS11
ENSG00000143870	960.049	1.61548	0.364542	4.43152	9.35721e-06	0.000558264	PDIA6
ENSG00000149257	346.34	1.46086	0.32981	4.42938	9.45038e-06	0.000562347	SERPINH1
ENSG00000133063	66.3235	-2.79419	0.630992	-4.42825	9.50023e-06	0.000563694	CHIT1
ENSG00000114395	97.3557	-2.08153	0.470112	-4.42774	9.52261e-06	0.000563694	CYB561D2
ENSG00000143622	463.018	-1.93207	0.436554	-4.42572	9.61202e-06	0.000567509	RIT1
ENSG00000128595	561.137	1.64754	0.373024	4.41672	1.00209e-05	0.000590118	CALU
ENSG00000027644	22.7744	-4.12023	0.933472	-4.41387	1.01537e-05	0.00059639	INSRR
ENSG00000140538	243.971	-2.73451	0.620009	-4.41044	1.03163e-05	0.000604382	NTRK3
ENSG00000115875	1639.78	1.56262	0.354468	4.40836	1.04155e-05	0.000608624	SRSF7
ENSG00000125414	26.1068	-3.44698	0.782167	-4.40696	1.04834e-05	0.00061102	MYH2
ENSG00000273983	181.35	2.21339	0.502467	4.40505	1.0576e-05	0.000614844	HIST1H3G
ENSG00000078804	70.542	-2.29104	0.520329	-4.40306	1.06732e-05	0.000618911	TP53INP2
ENSG00000204420	127.998	-3.49951	0.795148	-4.40108	1.07713e-05	0.000623008	MPIG6B
ENSG00000182175	221.938	-1.95642	0.445218	-4.3943	1.11132e-05	0.000641029	RGMA
ENSG00000274290	391.795	2.0681	0.470726	4.39342	1.1158e-05	0.000641029	HIST1H2BE
ENSG00000152193	259.443	2.01669	0.459378	4.39005	1.13323e-05	0.000648855	RNF219
ENSG00000154473	396.312	1.92498	0.438563	4.38928	1.13727e-05	0.000649531	BUB3
ENSG00000112246	38.5439	-3.65317	0.834756	-4.37633	1.20696e-05	0.000687605	SIM1
ENSG00000073150	410.077	-5.41054	1.23747	-4.37226	1.22967e-05	0.000698791	PANX2
ENSG00000070985	81.0495	-3.01392	0.689556	-4.37082	1.23782e-05	0.000700613	TRPM5
ENSG00000026751	82.735	-2.71558	0.621328	-4.3706	1.23904e-05	0.000700613	SLAMF7
ENSG00000176624	641.154	-1.44058	0.329727	-4.36901	1.24809e-05	0.000703977	MEX3C
ENSG00000170482	112.434	-2.16259	0.495829	-4.36156	1.2914e-05	0.000726605	SLC23A1
ENSG00000152256	503.494	1.62353	0.372472	4.3588	1.30779e-05	0.00073401	PDK1
ENSG00000246922	160.838	-1.95858	0.449654	-4.35574	1.3262e-05	0.000742507	UBAP1L
ENSG00000159131	631.816	1.60616	0.368987	4.35289	1.34352e-05	0.00075036	GART
ENSG00000156675	398.688	-1.56801	0.360344	-4.35141	1.35265e-05	0.000753607	RAB11FIP1
ENSG00000162913	36.5619	-2.84577	0.654087	-4.35075	1.35675e-05	0.000754042	OBSCN-AS1
ENSG00000170779	114.806	2.02179	0.465319	4.34497	1.39297e-05	0.000772282	CDCA4
ENSG00000132341	1070.03	1.68949	0.389021	4.34294	1.40591e-05	0.00077756	RAN
ENSG00000101213	98.0383	-2.10544	0.485031	-4.34083	1.41948e-05	0.00078316	PTK6
ENSG00000178342	73.8397	-2.92269	0.673415	-4.3401	1.42417e-05	0.000783848	KCNG2
ENSG00000214114	169.309	2.42555	0.558993	4.33913	1.43046e-05	0.000785403	MYCBP
ENSG00000198355	672.578	-1.81195	0.417665	-4.33829	1.43596e-05	0.000786525	PIM3
ENSG00000092020	165.415	1.59969	0.368992	4.33531	1.45557e-05	0.000793485	PPP2R3C
ENSG00000145075	63.7137	2.46729	0.569117	4.33529	1.45565e-05	0.000793485	CCDC39
ENSG00000156876	110.498	1.82041	0.420047	4.33383	1.46536e-05	0.000796871	SASS6
ENSG00000232804	6890.68	4.73187	1.09208	4.33292	1.47146e-05	0.000798278	HSPA1B
ENSG00000128050	1006.72	1.61282	0.3723	4.33203	1.4774e-05	0.00079959	PAICS
ENSG00000008513	875.754	-1.57773	0.364527	-4.32816	1.50359e-05	0.000810064	ST3GAL1
ENSG00000165934	853.875	1.66568	0.384899	4.32759	1.50749e-05	0.000810087	CPSF2
ENSG00000109586	471.002	1.36621	0.31609	4.32224	1.54455e-05	0.000828048	GALNT7
ENSG00000158125	44.1241	-2.57968	0.597175	-4.31981	1.56165e-05	0.000833284	XDH
ENSG00000138346	186.126	1.57998	0.365748	4.31987	1.56121e-05	0.000833284	DNA2
ENSG00000163602	90.5449	-1.98949	0.460843	-4.31707	1.58114e-05	0.000838747	RYBP
ENSG00000169926	495.717	-1.87782	0.435001	-4.31682	1.58296e-05	0.000838747	KLF13
ENSG00000051596	266.198	2.0961	0.48555	4.31697	1.58184e-05	0.000838747	THOC3
ENSG00000171206	884.685	-1.38021	0.320056	-4.3124	1.61495e-05	0.000853707	TRIM8
ENSG00000071539	119.325	2.12542	0.493425	4.30748	1.65127e-05	0.00087088	TRIP13
ENSG00000137309	2867.95	1.51781	0.352447	4.30648	1.65871e-05	0.000872782	HMGA1
ENSG00000163918	313.698	2.20904	0.513184	4.30458	1.67306e-05	0.000878298	RFC4
ENSG00000124207	537.854	1.54576	0.359381	4.30118	1.69889e-05	0.000889805	CSE1L
ENSG00000159958	156.695	1.90665	0.443406	4.30001	1.70793e-05	0.000892483	TNFRSF13C
ENSG00000175643	102.489	2.16475	0.504402	4.29171	1.77301e-05	0.000922247	RMI2
ENSG00000117480	71.5208	-2.30717	0.537729	-4.29058	1.78206e-05	0.000924843	FAAH
ENSG00000077800	42.6614	-2.78266	0.64905	-4.28728	1.80875e-05	0.000932008	FKBP6
ENSG00000053747	64.7673	-2.62613	0.612466	-4.28779	1.80459e-05	0.000932008	LAMA3
ENSG00000137807	193.599	1.70557	0.397771	4.28782	1.80433e-05	0.000932008	KIF23
ENSG00000130520	358.885	1.86303	0.434592	4.28685	1.81227e-05	0.000932008	LSM4
ENSG00000089195	145.338	2.11782	0.494903	4.27926	1.87517e-05	0.000962181	TRMT6
ENSG00000197557	66.8014	2.33599	0.546115	4.27747	1.89026e-05	0.000967738	TTC30A
ENSG00000204165	43.4008	-2.60499	0.609232	-4.27585	1.90409e-05	0.000969985	CXorf65
ENSG00000148908	610.17	1.60333	0.375008	4.27546	1.90745e-05	0.000969985	RGS10
ENSG00000206557	268.465	1.68179	0.393276	4.27637	1.89963e-05	0.000969985	TRIM71
ENSG00000185650	441.363	-1.97638	0.462829	-4.27021	1.95291e-05	0.000988677	ZFP36L1
ENSG00000102172	544.397	1.43478	0.335987	4.27035	1.95166e-05	0.000988677	SMS
ENSG00000277161	25.6824	4.11232	0.963894	4.26636	1.98684e-05	0.00100362	PIGW
ENSG00000145708	801.73	-2.17715	0.510798	-4.26224	2.02384e-05	0.00102004	CRHBP
ENSG00000216775	80.3475	2.57487	0.604537	4.25924	2.05122e-05	0.00103156	LOC730101
ENSG00000157542	396.86	-1.8624	0.437552	-4.25641	2.07732e-05	0.00104238	KCNJ6
ENSG00000101311	26.0757	-4.03562	0.949223	-4.25149	2.12348e-05	0.00106086	FERMT1
ENSG00000100297	1541.14	1.59467	0.375058	4.25181	2.12047e-05	0.00106086	MCM5
ENSG00000150753	1401.79	1.80992	0.426752	4.24114	2.22384e-05	0.00110613	CCT5
ENSG00000203760	60.7819	2.62216	0.618213	4.24151	2.22018e-05	0.00110613	CENPW
ENSG00000169291	322.057	1.74448	0.411421	4.24014	2.2338e-05	0.00110866	SHE
ENSG00000119616	347.216	1.52768	0.360362	4.23929	2.24233e-05	0.00111046	FCF1
ENSG00000239305	391.832	-1.46738	0.346224	-4.23825	2.2527e-05	0.00111318	RNF103
ENSG00000145736	125.327	2.08948	0.493211	4.23649	2.27039e-05	0.00111948	GTF2H2
ENSG00000133119	182.153	2.18241	0.515536	4.23328	2.30307e-05	0.00113314	RFC3
ENSG00000113761	284.138	1.54779	0.365722	4.23214	2.31476e-05	0.00113643	ZNF346
ENSG00000070808	76.3692	-3.06211	0.723822	-4.23048	2.33192e-05	0.00114239	CAMK2A
ENSG00000108840	777.116	-1.40182	0.331446	-4.22939	2.34322e-05	0.00114546	HDAC5
ENSG00000149256	80.2138	-2.66313	0.630388	-4.22459	2.3938e-05	0.00116517	TENM4
ENSG00000108561	648.743	1.76656	0.418153	4.22466	2.39299e-05	0.00116517	C1QBP
ENSG00000166405	381.915	-2.14811	0.508605	-4.22353	2.40508e-05	0.00116816	RIC3
ENSG00000140564	699.451	-1.76611	0.41832	-4.22191	2.42242e-05	0.00117407	FURIN
ENSG00000100522	208.71	2.29948	0.544875	4.22019	2.44094e-05	0.00118053	GNPNAT1
ENSG00000178718	72.0105	2.42307	0.574511	4.21763	2.46883e-05	0.00118896	RPP25
ENSG00000205089	23.1545	-3.56161	0.844706	-4.21639	2.48239e-05	0.00119045	CCNI2
ENSG00000175197	288.63	-2.42391	0.574832	-4.21673	2.47869e-05	0.00119045	DDIT3
ENSG00000038427	40.6489	-3.15191	0.747711	-4.21541	2.49321e-05	0.00119212	VCAN
ENSG00000105875	628.541	-1.81519	0.430637	-4.21513	2.49637e-05	0.00119212	WDR91
ENSG00000099901	1160.49	1.67787	0.398396	4.21158	2.53591e-05	0.00120847	RANBP1
ENSG00000083093	196.294	1.74015	0.413477	4.20858	2.56985e-05	0.00122208	PALB2
ENSG00000162510	78.9845	-2.56435	0.609558	-4.2069	2.589e-05	0.00122861	MATN1
ENSG00000106688	14.5749	-4.72691	1.12407	-4.20516	2.60894e-05	0.0012355	SLC1A1
ENSG00000127418	79.276	-2.21822	0.527843	-4.20243	2.64065e-05	0.00124791	FGFRL1
ENSG00000162552	101.296	-3.46717	0.825417	-4.20051	2.66314e-05	0.00125593	WNT4
ENSG00000134755	160.122	1.78491	0.425161	4.1982	2.6905e-05	0.00126479	DSC2
ENSG00000198155	89.6709	1.9699	0.469249	4.19798	2.69306e-05	0.00126479	ZNF876P
ENSG00000224393	105.503	-2.85348	0.68072	-4.19185	2.76692e-05	0.00127895	MPIG6B
ENSG00000237459	105.503	-2.85348	0.68072	-4.19185	2.76692e-05	0.00127895	MPIG6B
ENSG00000230060	105.503	-2.85348	0.68072	-4.19185	2.76692e-05	0.00127895	MPIG6B
ENSG00000231003	105.503	-2.85348	0.68072	-4.19185	2.76692e-05	0.00127895	MPIG6B
ENSG00000240505	55.8986	-2.50443	0.597264	-4.19317	2.75088e-05	0.00127895	TNFRSF13B
ENSG00000111674	120.521	-2.23101	0.531923	-4.19425	2.7378e-05	0.00127895	ENO2
ENSG00000221968	263.67	-1.61566	0.38544	-4.19174	2.76822e-05	0.00127895	FADS3
ENSG00000129824	511.836	8.08169	1.92681	4.19433	2.73681e-05	0.00127895	RPS4Y1
ENSG00000262418	420.009	-1.55678	0.371537	-4.19011	2.78824e-05	0.00128559	PTPRC
ENSG00000088881	38.2979	-2.8309	0.675775	-4.18912	2.80036e-05	0.00128708	EBF4
ENSG00000205978	794.21	1.25924	0.300612	4.18892	2.8028e-05	0.00128708	NYNRIN
ENSG00000116299	106.278	-2.08409	0.497726	-4.18722	2.82397e-05	0.00129419	KIAA1324
ENSG00000074266	254.282	1.59137	0.380921	4.17769	2.9449e-05	0.00134689	EED
ENSG00000168264	1571.99	-1.35471	0.324345	-4.17675	2.95709e-05	0.00134975	IRF2BP2
ENSG00000073910	258.253	-1.64046	0.393034	-4.17384	2.99509e-05	0.00136436	FRY
ENSG00000100399	48.3829	-2.38161	0.57122	-4.16933	3.05496e-05	0.00138804	CHADL
ENSG00000076382	417.657	1.50991	0.362175	4.16901	3.05928e-05	0.00138804	SPAG5
ENSG00000137720	145.136	1.99161	0.47803	4.16628	3.09608e-05	0.00140135	C11orf1
ENSG00000242114	57.1871	2.35956	0.566712	4.16359	3.13283e-05	0.00141014	MTFP1
ENSG00000213066	829.513	1.44252	0.346508	4.16302	3.14066e-05	0.00141088	FGFR1OP
ENSG00000130222	29.3397	-3.77544	0.907523	-4.16016	3.18028e-05	0.00142305	GADD45G
ENSG00000175928	61.524	-2.23449	0.537102	-4.16028	3.17864e-05	0.00142305	LRRN1
ENSG00000103067	46.8145	-2.53645	0.610402	-4.15538	3.24743e-05	0.00144377	ESRP2
ENSG00000153234	145.525	-2.2549	0.542746	-4.15462	3.25835e-05	0.00144377	NR4A2
ENSG00000170075	79.4867	-2.16574	0.521251	-4.15489	3.25442e-05	0.00144377	GPR37L1
ENSG00000151834	176.491	-1.86864	0.449587	-4.15635	3.2337e-05	0.00144377	GABRA2
ENSG00000012048	479.178	1.57028	0.377942	4.1548	3.25568e-05	0.00144377	BRCA1
ENSG00000119771	49.9655	-2.58956	0.62421	-4.14854	3.346e-05	0.00147685	KLHL29
ENSG00000197261	48.1705	-2.45253	0.59135	-4.14733	3.36368e-05	0.00148178	C6orf141
ENSG00000168907	74.2353	-2.68804	0.648356	-4.14593	3.3844e-05	0.00148515	PLA2G4F
ENSG00000161800	132.191	1.72299	0.415739	4.1444	3.40699e-05	0.00149218	RACGAP1
ENSG00000113790	123.367	1.80936	0.436723	4.14303	3.42748e-05	0.00149827	EHHADH
ENSG00000173338	61.6768	-3.08767	0.745797	-4.1401	3.47157e-05	0.00151084	KCNK7
ENSG00000170558	53.8701	-2.15876	0.521445	-4.13996	3.47362e-05	0.00151084	CDH2
ENSG00000184205	1161.8	-1.66252	0.401594	-4.13979	3.47618e-05	0.00151084	TSPYL2
ENSG00000165672	336.497	1.92646	0.465457	4.13885	3.49046e-05	0.00151415	PRDX3
ENSG00000253882	90.4727	-2.4108	0.582652	-4.13763	3.50908e-05	0.00151933	LOC154761
ENSG00000188612	955.809	1.42633	0.34493	4.13512	3.54773e-05	0.00153024	SUMO2
ENSG00000149503	632.657	1.78086	0.430635	4.13542	3.54311e-05	0.00153024	INCENP
ENSG00000064933	303.455	1.45752	0.352716	4.13228	3.59175e-05	0.00154629	PMS1
ENSG00000108679	119.949	-1.94532	0.470851	-4.1315	3.60399e-05	0.00154863	LGALS3BP
ENSG00000135838	138.245	2.20021	0.532929	4.12853	3.65093e-05	0.00156584	NPL
ENSG00000174197	1637.89	1.24677	0.302328	4.12389	3.72524e-05	0.0015947	MGA
ENSG00000132681	66.8179	-2.19375	0.532025	-4.1234	3.73319e-05	0.0015951	ATP1A4
ENSG00000163520	180.858	1.80701	0.438402	4.12181	3.75915e-05	0.00160317	FBLN2
ENSG00000092607	27.541	-4.0059	0.972007	-4.12127	3.76797e-05	0.00160393	TBX15
ENSG00000198825	464.362	1.27592	0.309649	4.12053	3.77997e-05	0.00160603	INPP5F
ENSG00000198554	386.295	2.50472	0.608274	4.11775	3.82585e-05	0.00162249	WDHD1
ENSG00000169432	312.07	-2.30803	0.560959	-4.11444	3.88128e-05	0.00163854	SCN9A
ENSG00000197728	1465.64	2.02016	0.490966	4.11467	3.87738e-05	0.00163854	RPS26
ENSG00000188786	171.82	2.04506	0.497074	4.11419	3.88533e-05	0.00163854	MTF1
ENSG00000131470	169.287	1.66447	0.40469	4.11294	3.90645e-05	0.0016444	PSMC3IP
ENSG00000185298	327.807	1.53313	0.372796	4.11251	3.91386e-05	0.00164447	CCDC137
ENSG00000145794	53.2651	-3.28101	0.798396	-4.10951	3.96508e-05	0.00166292	MEGF10
ENSG00000205710	134.726	-2.75086	0.669727	-4.10744	4.0006e-05	0.00167473	C17orf107
ENSG00000276600	50.0603	3.02617	0.736976	4.1062	4.02219e-05	0.00168067	RAB7B
ENSG00000089723	47.0959	-2.54235	0.619491	-4.10393	4.06191e-05	0.00169415	OTUB2
ENSG00000149636	200.514	1.79976	0.438838	4.1012	4.11019e-05	0.00171115	DSN1
ENSG00000196091	28.1636	-3.29282	0.803643	-4.09737	4.17875e-05	0.00173651	MYBPC1
ENSG00000079616	717.55	1.27323	0.310992	4.0941	4.23805e-05	0.00175794	KIF22
ENSG00000166004	773.32	1.22403	0.299038	4.09322	4.25426e-05	0.00176145	CEP295
ENSG00000137494	375.587	2.04071	0.49862	4.09272	4.26351e-05	0.00176207	ANKRD42
ENSG00000111906	240.401	1.46695	0.358702	4.08962	4.32084e-05	0.00178252	HDDC2
ENSG00000183960	35.832	-3.42007	0.836527	-4.08842	4.34322e-05	0.00178749	KCNH8
ENSG00000102096	255.724	-1.95354	0.477856	-4.08813	4.34862e-05	0.00178749	PIM2
ENSG00000230989	335.274	1.73141	0.423672	4.08668	4.37586e-05	0.00179545	HSBP1
ENSG00000128165	40.1891	-3.17902	0.778033	-4.08597	4.38939e-05	0.00179775	ADM2
ENSG00000142945	255.609	2.51986	0.617048	4.08373	4.43188e-05	0.00181189	KIF2C
ENSG00000148468	60.959	3.0845	0.755873	4.08071	4.48992e-05	0.00183232	FAM171A1
ENSG00000105856	564.009	-1.34602	0.330314	-4.07497	4.60199e-05	0.00187469	HBP1
ENSG00000281500	16.5501	5.94087	1.45933	4.07095	4.68211e-05	0.00190392	SLC37A4
ENSG00000241697	52.2092	2.38113	0.585162	4.06919	4.71771e-05	0.00191497	TMEFF1
ENSG00000008226	72.1956	-2.42943	0.597369	-4.06689	4.76444e-05	0.00192909	DLEC1
ENSG00000091262	166.706	-1.52996	0.376261	-4.06623	4.77796e-05	0.00192909	ABCC6
ENSG00000138095	1404.35	1.50569	0.370253	4.06665	4.76948e-05	0.00192909	LRPPRC
ENSG00000112782	43.2814	-3.76967	0.927416	-4.0647	4.80939e-05	0.00193834	CLIC5
ENSG00000250722	220.861	1.98022	0.487578	4.06135	4.87904e-05	0.00196293	SELENOP
ENSG00000187595	81.8581	-1.96757	0.484644	-4.05982	4.91103e-05	0.0019707	ZNF385C
ENSG00000188312	271.067	1.81524	0.447148	4.0596	4.91569e-05	0.0019707	CENPP
ENSG00000092470	270.177	1.59117	0.392082	4.05827	4.94381e-05	0.00197848	WDR76
ENSG00000182050	226.322	-2.50106	0.616887	-4.05433	5.02782e-05	0.00200857	MGAT4C
ENSG00000175592	174.862	-2.42294	0.597749	-4.05344	5.04708e-05	0.00201272	FOSL1
ENSG00000125885	490.55	1.49848	0.369959	4.05039	5.11319e-05	0.00203196	MCM8
ENSG00000163629	238.546	1.65303	0.408097	4.05059	5.10893e-05	0.00203196	PTPN13
ENSG00000158042	129.142	1.82738	0.451442	4.04788	5.16831e-05	0.00205027	MRPL17
ENSG00000183856	333.969	1.62599	0.40178	4.04697	5.18841e-05	0.00205466	IQGAP3
ENSG00000239672	424.136	2.02329	0.50006	4.0461	5.20779e-05	0.00205875	NME1
ENSG00000233345	39.7936	2.75606	0.68144	4.04446	5.24432e-05	0.00206959	MSH5
ENSG00000265190	42.2404	-3.3189	0.820772	-4.04363	5.26292e-05	0.00206975	ANXA8
ENSG00000125505	425.247	-1.5717	0.388683	-4.04365	5.26256e-05	0.00206975	MBOAT7
ENSG00000168676	87.0259	-2.00827	0.496736	-4.04294	5.27854e-05	0.00207231	KCTD19
ENSG00000164403	38.7122	-2.8326	0.700808	-4.0419	5.3019e-05	0.00207431	SHROOM1
ENSG00000079313	831.083	-1.42226	0.351847	-4.04227	5.29372e-05	0.00207431	REXO1
ENSG00000138735	88.6575	1.95356	0.483548	4.04005	5.3439e-05	0.00208357	PDE5A
ENSG00000124532	205.089	2.01417	0.498538	4.04016	5.34151e-05	0.00208357	MRS2
ENSG00000147174	52.077	-3.09094	0.765699	-4.03675	5.41962e-05	0.00210922	GCNA
ENSG00000110328	59.4826	2.22912	0.552258	4.03638	5.42825e-05	0.00210922	GALNT18
ENSG00000188818	82.3431	-2.34622	0.581415	-4.03537	5.45173e-05	0.00211473	ZDHHC11
ENSG00000008441	205.247	-1.70911	0.42367	-4.03407	5.48197e-05	0.00212284	NFIX
ENSG00000114850	374.151	1.57449	0.390398	4.03303	5.50617e-05	0.00212828	SSR3
ENSG00000132436	336.654	1.87286	0.464422	4.03267	5.51475e-05	0.00212828	FIGNL1
ENSG00000167565	115.571	-1.89156	0.469344	-4.03021	5.57274e-05	0.00214702	SERTAD3
ENSG00000108953	993.179	1.47796	0.366834	4.02895	5.60255e-05	0.00215485	YWHAE
ENSG00000153044	130.229	1.86979	0.464248	4.02758	5.63545e-05	0.00216384	CENPH
ENSG00000162073	158.487	1.68729	0.419183	4.02519	5.69294e-05	0.00218223	PAQR4
ENSG00000165476	111.709	1.63412	0.406108	4.02386	5.72529e-05	0.00219093	REEP3
ENSG00000278318	199.602	1.56543	0.389131	4.0229	5.7486e-05	0.00219616	ZNF229
ENSG00000197870	24.8575	-3.94122	0.979829	-4.02236	5.76183e-05	0.00219752	PRB3
ENSG00000121764	30.3244	-2.91424	0.724617	-4.02176	5.77639e-05	0.00219938	HCRTR1
ENSG00000145911	189.86	-2.05649	0.511443	-4.02096	5.79612e-05	0.0022032	N4BP3
ENSG00000177169	1202.38	-2.1617	0.537692	-4.02033	5.81177e-05	0.00220547	ULK1
ENSG00000127423	69.3753	2.07785	0.51701	4.01897	5.84527e-05	0.00221448	AUNIP
ENSG00000099139	17056.2	-1.94635	0.484533	-4.01696	5.89538e-05	0.00222975	PCSK5
ENSG00000184465	884.675	1.44309	0.359394	4.01534	5.9361e-05	0.00224142	WDR27
ENSG00000162733	72.7671	-3.32954	0.829734	-4.01278	6.00072e-05	0.00226206	DDR2
ENSG00000076242	382.588	1.45695	0.363417	4.00905	6.09641e-05	0.00229054	MLH1
ENSG00000024526	84.7584	2.39874	0.598304	4.00923	6.09169e-05	0.00229054	DEPDC1
ENSG00000156711	181.308	-2.06221	0.515024	-4.0041	6.22535e-05	0.00233512	MAPK13
ENSG00000179115	329.707	1.39622	0.349066	3.99989	6.33716e-05	0.00237314	FARSA
ENSG00000003509	177.361	1.50735	0.377112	3.99709	6.41252e-05	0.00239348	NDUFAF7
ENSG00000138587	70.9633	2.12597	0.531851	3.99731	6.40661e-05	0.00239348	MNS1
ENSG00000165731	40.2227	-3.5258	0.882245	-3.9964	6.43136e-05	0.00239582	RET
ENSG00000101444	787.836	1.46631	0.366936	3.99608	6.43987e-05	0.00239582	AHCY
ENSG00000187510	10.8286	-5.77334	1.44705	-3.98972	6.61514e-05	0.00245701	PLEKHG7
ENSG00000183484	129.756	-2.22728	0.558421	-3.98854	6.64819e-05	0.00246525	GPR132
ENSG00000170891	375.874	1.8825	0.472023	3.98815	6.65919e-05	0.00246531	CYTL1
ENSG00000197444	30.5603	-3.06389	0.768406	-3.98733	6.68202e-05	0.00246974	OGDHL
ENSG00000047617	45.2477	-3.42724	0.860284	-3.98385	6.78079e-05	0.00250218	ANO2
ENSG00000172000	111.273	-1.97597	0.496593	-3.97906	6.9188e-05	0.00254484	ZNF556
ENSG00000123219	337.737	1.47383	0.370476	3.9782	6.94388e-05	0.00254838	CENPK
ENSG00000100528	220.499	1.51961	0.382007	3.97796	6.95085e-05	0.00254838	CNIH1
ENSG00000134532	43.9503	-2.35909	0.593185	-3.97699	6.97922e-05	0.00255467	SOX5
ENSG00000106078	46.9671	-2.31046	0.581154	-3.97564	7.01897e-05	0.00256097	COBL
ENSG00000178295	301.727	1.70951	0.430221	3.97356	7.08049e-05	0.00257927	GEN1
ENSG00000140403	360.44	1.39542	0.351278	3.9724	7.11531e-05	0.00258781	DNAJA4
ENSG00000205339	1583.33	1.40104	0.352734	3.97195	7.12867e-05	0.00258853	IPO7
ENSG00000148925	176.283	1.48942	0.375336	3.96824	7.24057e-05	0.00262497	BTBD10
ENSG00000170448	178.319	1.55891	0.392967	3.96701	7.27791e-05	0.0026343	NFXL1
ENSG00000015592	42.0698	-2.80973	0.708706	-3.96459	7.35229e-05	0.00265699	STMN4
ENSG00000068323	418.98	-1.61509	0.40751	-3.9633	7.39196e-05	0.00266709	TFE3
ENSG00000006625	165.336	1.59673	0.402985	3.96226	7.42452e-05	0.00267459	GGCT
ENSG00000060069	652.095	-1.74059	0.439566	-3.95979	7.50149e-05	0.00269378	CTDP1
ENSG00000145391	363.153	-1.45373	0.367099	-3.96007	7.49292e-05	0.00269378	SETD7
ENSG00000183196	90.1079	-1.84846	0.467257	-3.95597	7.62238e-05	0.00273288	CHST6
ENSG00000144043	165.622	1.69389	0.428405	3.95395	7.68719e-05	0.00274744	TEX261
ENSG00000155980	45.5726	-2.57936	0.652675	-3.95198	7.75087e-05	0.00276585	KIF5A
ENSG00000143498	100.281	1.6966	0.429419	3.95093	7.78487e-05	0.00276929	TAF1A
ENSG00000186193	98.16	1.97691	0.500351	3.95105	7.78085e-05	0.00276929	SAPCD2
ENSG00000136205	1237.71	-1.22542	0.31036	-3.94838	7.86825e-05	0.00279458	TNS3
ENSG00000129355	67.9882	-2.88262	0.730221	-3.94759	7.89408e-05	0.00279938	CDKN2D
ENSG00000109756	1549.21	-1.38108	0.349907	-3.947	7.9138e-05	0.002802	RAPGEF2
ENSG00000186480	383.605	-1.87104	0.474167	-3.94595	7.94831e-05	0.00280984	INSIG1
ENSG00000134222	93.6047	2.3887	0.605642	3.94408	8.01063e-05	0.00282748	PSRC1
ENSG00000169813	1563.72	1.36041	0.345029	3.94289	8.05062e-05	0.00283719	HNRNPF
ENSG00000100906	2456.17	-2.09931	0.532597	-3.94165	8.09218e-05	0.00284649	NFKBIA
ENSG00000120833	805.125	-1.33412	0.338492	-3.94136	8.10206e-05	0.00284649	SOCS2
ENSG00000089685	132.355	1.98973	0.504922	3.94066	8.12562e-05	0.00285036	BIRC5
ENSG00000156136	432.274	1.71131	0.434404	3.93945	8.16675e-05	0.00286038	DCK
ENSG00000142149	90.9492	-2.18261	0.554165	-3.93855	8.19739e-05	0.00286669	HUNK
ENSG00000136824	579.952	1.63646	0.415632	3.93728	8.24103e-05	0.00287753	SMC2
ENSG00000081237	1929.54	-1.37767	0.350021	-3.93595	8.28678e-05	0.00288356	PTPRC
ENSG00000253729	4101.58	1.1641	0.295781	3.93567	8.29636e-05	0.00288356	PRKDC
ENSG00000125520	166.937	1.50586	0.382616	3.9357	8.29537e-05	0.00288356	SLC2A4RG
ENSG00000176845	87.9604	-1.86866	0.474958	-3.93436	8.34189e-05	0.00289495	METRNL
ENSG00000142748	132.298	2.73399	0.695444	3.93128	8.44931e-05	0.00292776	FCN3
ENSG00000180917	311.445	1.55969	0.396893	3.92976	8.50316e-05	0.00294194	CMTR2
ENSG00000107807	21.7162	-4.11433	1.04769	-3.92703	8.60006e-05	0.00297094	TLX1
ENSG00000198858	507.366	-1.77641	0.452964	-3.92174	8.79128e-05	0.00302322	R3HDM4
ENSG00000014824	518.207	1.5142	0.386103	3.92176	8.79059e-05	0.00302322	SLC30A9
ENSG00000142230	401.376	1.66972	0.425731	3.92201	8.78115e-05	0.00302322	SAE1
ENSG00000167723	89.3565	-2.35143	0.600214	-3.91765	8.94182e-05	0.00306735	TRPV3
ENSG00000165757	177.706	-1.40919	0.359715	-3.91752	8.9466e-05	0.00306735	JCAD
ENSG00000100030	717.806	1.18902	0.303767	3.91426	9.06827e-05	0.00310438	MAPK1
ENSG00000141756	162.155	1.55808	0.398104	3.91376	9.08716e-05	0.00310617	FKBP10
ENSG00000153140	146.918	1.73906	0.444402	3.91325	9.10608e-05	0.00310796	CETN3
ENSG00000189067	163.804	-1.55904	0.398611	-3.91118	9.18446e-05	0.00313001	LITAF
ENSG00000163082	51.1266	-2.10947	0.539401	-3.91076	9.20046e-05	0.00313077	SGPP2
ENSG00000109158	39.6746	-2.89354	0.740063	-3.90985	9.2352e-05	0.0031379	GABRA4
ENSG00000141030	384.77	1.29798	0.332166	3.90762	9.32112e-05	0.00315549	COPS3
ENSG00000135451	194.757	1.64265	0.420375	3.90759	9.32207e-05	0.00315549	TROAP
ENSG00000169519	161.71	1.72536	0.441559	3.90742	9.32864e-05	0.00315549	METTL15
ENSG00000134571	49.2057	-2.40856	0.616698	-3.90557	9.40022e-05	0.00316673	MYBPC3
ENSG00000050344	590.321	-1.98944	0.509352	-3.90583	9.39032e-05	0.00316673	NFE2L3
ENSG00000130775	526.158	-1.75317	0.448899	-3.90549	9.40365e-05	0.00316673	THEMIS2
ENSG00000165490	52.4501	2.57973	0.661107	3.90214	9.53472e-05	0.00320612	DDIAS
ENSG00000133401	557.007	-1.17647	0.30153	-3.90167	9.55303e-05	0.00320753	PDZD2
ENSG00000140307	140.104	1.78773	0.45824	3.90129	9.56804e-05	0.00320783	GTF2A2
ENSG00000107518	76.0817	2.64158	0.677403	3.89957	9.63638e-05	0.00322599	ATRNL1
ENSG00000198932	295.024	-1.37511	0.352686	-3.89897	9.66047e-05	0.0032293	GPRASP1
ENSG00000111452	159.531	-1.6918	0.434094	-3.89731	9.7269e-05	0.00324673	ADGRD1
ENSG00000165816	54.3111	-3.0404	0.780516	-3.89537	9.80489e-05	0.00326796	VWA2
ENSG00000163154	66.0601	2.25478	0.579112	3.8935	9.88074e-05	0.00328553	TNFAIP8L2
ENSG00000110887	17.3821	-3.96095	1.0175	-3.89281	9.9089e-05	0.00328816	DAO
ENSG00000151725	317.298	1.71247	0.440072	3.89135	9.9688e-05	0.00330322	CENPU
ENSG00000034152	495.078	-1.92487	0.494929	-3.88918	0.000100585	0.00332327	MAP2K3
ENSG00000276256	189.365	1.6564	0.425893	3.88925	0.000100555	0.00332327	LOC389831
ENSG00000054690	80.5083	-2.43067	0.62607	-3.88243	0.000103419	0.00341194	PLEKHH1
ENSG00000088899	83.1599	-2.38264	0.614217	-3.87916	0.000104819	0.00345312	LZTS3
ENSG00000010292	893.383	1.36192	0.351182	3.8781	0.000105276	0.00346314	NCAPD2
ENSG00000165186	97.0747	-2.19593	0.566641	-3.87535	0.000106472	0.00349237	PTCHD1
ENSG00000163492	230.703	-1.68209	0.434348	-3.87269	0.00010764	0.00352559	CCDC141
ENSG00000115295	140.514	-1.7106	0.441795	-3.87194	0.000107972	0.00353139	CLIP4
ENSG00000183853	127.841	1.65896	0.428511	3.87146	0.000108186	0.00353329	KIRREL1
ENSG00000006453	69.0025	-2.49004	0.64343	-3.86995	0.000108856	0.00355008	BAIAP2L1
ENSG00000213988	203.061	1.50771	0.389714	3.86877	0.000109387	0.0035572	ZNF90
ENSG00000170255	13.1732	-4.68898	1.21286	-3.86606	0.000110606	0.00358147	MRGPRX1
ENSG00000173588	478.948	1.28079	0.331291	3.86606	0.000110606	0.00358147	CEP83
ENSG00000111639	164.068	1.63722	0.42345	3.86637	0.000110467	0.00358147	MRPL51
ENSG00000100350	245.673	1.66252	0.430204	3.86449	0.000111322	0.00359952	FOXRED2
ENSG00000100241	1241.3	-1.27184	0.329276	-3.86254	0.000112213	0.00362318	SBF1
ENSG00000073060	695.747	1.37052	0.354975	3.8609	0.000112969	0.00363447	SCARB1
ENSG00000167315	254.964	1.5413	0.39917	3.86126	0.000112803	0.00363447	ACAA2
ENSG00000109814	143.133	1.68101	0.435449	3.8604	0.000113203	0.00363447	UGDH
ENSG00000128408	53.1318	2.96362	0.767658	3.8606	0.000113107	0.00363447	RIBC2
ENSG00000230445	24.484	-3.43285	0.89003	-3.857	0.000114785	0.00368009	LRRC37A6P
ENSG00000130816	2491.25	1.24028	0.321679	3.85563	0.000115433	0.00369565	DNMT1
ENSG00000241394	48.6106	-2.51834	0.653234	-3.85519	0.000115637	0.00369698	HLA-DMA
ENSG00000164877	277.488	1.50952	0.391616	3.85459	0.000115922	0.00370087	MICALL2
ENSG00000078295	332.067	-1.58317	0.410841	-3.85349	0.000116448	0.00371246	ADCY2
ENSG00000105011	95.2858	1.79655	0.466613	3.8502	0.000118022	0.00375735	ASF1B
ENSG00000069812	38.0343	-2.50734	0.651315	-3.84965	0.000118287	0.00376054	HES2
ENSG00000164332	127.927	1.58785	0.412536	3.84899	0.000118606	0.00376541	UBLCP1
ENSG00000274843	21.6442	-3.75553	0.976308	-3.84666	0.000119737	0.00379072	MUC20
ENSG00000277753	21.6442	-3.75553	0.976308	-3.84666	0.000119737	0.00379072	MUC20
ENSG00000068976	384.2	-4.72975	1.22983	-3.84587	0.000120125	0.00379771	PYGM
ENSG00000146463	967.919	1.23088	0.320157	3.84462	0.00012074	0.00381187	ZMYM4
ENSG00000274803	1327.47	1.7737	0.461512	3.84324	0.00012142	0.00382802	BDP1
ENSG00000151465	318.197	1.44509	0.376188	3.84139	0.00012234	0.00385169	CDC123
ENSG00000163655	871.796	1.35474	0.352916	3.83871	0.000123681	0.00388851	GMPS
ENSG00000167378	683.059	-1.4289	0.372532	-3.83565	0.00012523	0.00392636	IRGQ
ENSG00000116132	48.652	-2.84601	0.742588	-3.83256	0.000126818	0.00397066	PRRX1
ENSG00000122367	73.2763	-3.17274	0.828063	-3.83152	0.000127355	0.00398118	LDB3
ENSG00000263528	335.174	1.72832	0.451113	3.83123	0.000127504	0.00398118	IKBKE
ENSG00000164167	131.818	1.79423	0.468413	3.83045	0.000127912	0.00398842	LSM6
ENSG00000122862	431.477	-1.88495	0.492278	-3.82904	0.000128643	0.00400572	SRGN
ENSG00000023287	1099.62	-1.82404	0.476592	-3.82726	0.000129578	0.00402933	RB1CC1
ENSG00000121005	140.616	1.99626	0.521661	3.82674	0.000129852	0.00403233	CRISPLD1
ENSG00000164136	77.2672	-1.95855	0.512092	-3.8246	0.000130982	0.00406187	IL15
ENSG00000118961	192.995	1.56807	0.410296	3.82181	0.000132476	0.00410259	LDAH
ENSG00000167780	14.9967	-4.81061	1.25914	-3.82056	0.000133152	0.00411791	SOAT2
ENSG00000171310	825.729	-1.2937	0.338698	-3.81964	0.000133647	0.00412763	CHST11
ENSG00000099365	92.6733	-1.89826	0.497033	-3.81918	0.000133897	0.00412972	STX1B
ENSG00000122547	106.1	1.56263	0.40949	3.81605	0.000135608	0.00417683	EEPD1
ENSG00000173039	681.957	-1.44213	0.37797	-3.81545	0.000135936	0.00417861	RELA
ENSG00000127329	376.244	1.88429	0.49388	3.81527	0.000136033	0.00417861	PTPRB
ENSG00000138092	265.723	1.42322	0.3732	3.81357	0.000136976	0.00419623	CENPO
ENSG00000123191	99.8879	-2.18892	0.574318	-3.81134	0.000138216	0.00422745	ATP7B
ENSG00000130309	608.164	1.47114	0.386019	3.81107	0.000138367	0.00422745	COLGALT1
ENSG00000189120	26.7728	-4.16215	1.09266	-3.80917	0.000139432	0.00425427	SP6
ENSG00000275246	186.002	-1.69742	0.44583	-3.80733	0.000140475	0.00427462	TLCD2
ENSG00000156299	312.867	1.45915	0.38324	3.80739	0.000140439	0.00427462	TIAM1
ENSG00000099290	725.12	1.30979	0.344082	3.80662	0.000140877	0.00428112	WASHC2A
ENSG00000033178	616.82	1.16501	0.30625	3.80413	0.000142306	0.00431875	UBA6
ENSG00000092621	513.819	1.33432	0.350793	3.80371	0.000142547	0.00432033	PHGDH
ENSG00000277518	219.094	-1.97656	0.520015	-3.80097	0.000144131	0.00435091	MUC6
ENSG00000175697	25.3271	-3.68358	0.969976	-3.7976	0.000146105	0.00439656	GPR156
ENSG00000152495	46.9651	-2.67951	0.705617	-3.7974	0.000146223	0.00439656	CAMK4
ENSG00000117069	36.3581	3.15792	0.831477	3.79797	0.000145888	0.00439656	ST6GALNAC5
ENSG00000146731	916.731	1.19589	0.315248	3.79351	0.000148536	0.00446019	CCT6A
ENSG00000115085	118.81	-1.77782	0.468778	-3.79246	0.000149162	0.00447308	ZAP70
ENSG00000136731	764.423	1.35821	0.358274	3.79097	0.000150062	0.00449416	UGGT1
ENSG00000235162	128.845	1.61096	0.425207	3.78864	0.000151475	0.00453051	C12orf75
ENSG00000177614	64.5358	-2.90513	0.767033	-3.78749	0.000152176	0.00453445	PGBD5
ENSG00000260596	287.697	-1.99182	0.525901	-3.78744	0.000152205	0.00453445	DUX4
ENSG00000006432	93.4249	-1.76751	0.466662	-3.78755	0.00015214	0.00453445	MAP3K9
ENSG00000155962	66.3062	-1.93566	0.511143	-3.78693	0.000152518	0.00453562	CLIC2
ENSG00000127586	664.378	1.61716	0.427059	3.78673	0.000152644	0.00453562	CHTF18
ENSG00000127311	943.197	-1.25565	0.331688	-3.78564	0.000153314	0.00454959	HELB
ENSG00000115687	339.758	1.31955	0.348882	3.78223	0.000155431	0.0046064	PASK
ENSG00000131196	691.365	-1.47686	0.390586	-3.78115	0.000156105	0.00462036	NFATC1
ENSG00000092054	34.2756	-2.77551	0.734259	-3.78001	0.000156821	0.00463549	MYH7
ENSG00000137441	11.3072	-5.3571	1.41756	-3.7791	0.000157397	0.00464649	FGFBP2
ENSG00000181126	205.004	-2.10641	0.558095	-3.77428	0.000160471	0.00472424	HLA-V
ENSG00000110852	330.825	-2.05826	0.54529	-3.77462	0.000160253	0.00472424	CLEC2B
ENSG00000162600	215.362	1.56416	0.414458	3.77399	0.000160655	0.00472424	OMA1
ENSG00000117707	125.979	-1.571	0.416493	-3.77197	0.000161965	0.00475048	PROX1
ENSG00000178904	631.143	1.29208	0.342539	3.77208	0.000161894	0.00475048	DPY19L3
ENSG00000099814	46.7195	-2.5143	0.666664	-3.77147	0.000162288	0.00475382	CEP170B
ENSG00000140057	40.9275	-2.57123	0.681981	-3.77024	0.000163091	0.00476608	AK7
ENSG00000121410	195.168	-1.437	0.381148	-3.77019	0.000163126	0.00476608	A1BG
ENSG00000198517	752.086	-1.69049	0.448838	-3.76637	0.00016564	0.00483333	MAFK
ENSG00000088682	249.869	1.57889	0.419279	3.76572	0.000166072	0.00483974	COQ9
ENSG00000164946	296.207	1.66742	0.442982	3.76409	0.000167155	0.00486504	FREM1
ENSG00000113319	61.6883	-3.11979	0.828949	-3.76355	0.000167518	0.00486852	RASGRF2
ENSG00000143819	117.285	-1.53075	0.40676	-3.76327	0.000167703	0.00486852	EPHX1
ENSG00000151320	80.9201	-1.89632	0.504356	-3.75988	0.000169997	0.00492881	AKAP6
ENSG00000151576	405.946	1.20552	0.320654	3.75956	0.000170213	0.00492881	QTRT2
ENSG00000118473	88.9172	-2.39028	0.636777	-3.75372	0.000174231	0.00503232	SGIP1
ENSG00000119318	1173.11	1.26275	0.336469	3.75296	0.000174762	0.00504127	RAD23B
ENSG00000124882	106.264	-2.02144	0.539242	-3.74867	0.000177774	0.0051087	EREG
ENSG00000196600	137.426	-1.84661	0.492554	-3.74905	0.000177508	0.0051087	SLC22A25
ENSG00000163346	1344.54	-1.25049	0.333567	-3.74886	0.000177642	0.0051087	PBXIP1
ENSG00000168309	31.6608	-2.96855	0.79275	-3.74462	0.000180668	0.00518129	FAM107A
ENSG00000221886	32.4234	2.71507	0.725084	3.7445	0.000180756	0.00518129	ZBED8
ENSG00000163531	83.9173	-1.90408	0.50864	-3.74347	0.000181497	0.00519599	NFASC
ENSG00000149591	100.439	-2.22194	0.593689	-3.7426	0.000182128	0.00520749	TAGLN
ENSG00000150477	8038.06	-1.50097	0.401155	-3.74162	0.000182835	0.00522114	KIAA1328
ENSG00000105447	450.758	1.91944	0.513302	3.7394	0.000184457	0.00526083	GRWD1
ENSG00000060558	1427.59	-1.33446	0.356913	-3.73888	0.00018484	0.00526517	GNA15
ENSG00000146648	68.3357	-2.50304	0.669812	-3.73693	0.000186282	0.00527978	EGFR
ENSG00000205176	1890.71	-1.65038	0.441638	-3.73696	0.000186256	0.00527978	REXO1L1P
ENSG00000136628	1103.58	1.25784	0.336547	3.73748	0.000185873	0.00527978	EPRS
ENSG00000114115	46.9725	2.35856	0.631102	3.73721	0.000186077	0.00527978	RBP1
ENSG00000111276	629.219	-1.62028	0.43381	-3.73501	0.000187709	0.00531348	CDKN1B
ENSG00000172590	229.926	1.3788	0.369188	3.7347	0.000187939	0.00531348	MRPL52
ENSG00000256870	6.87271	-6.54858	1.75394	-3.73363	0.000188741	0.00532954	SLC5A8
ENSG00000144406	654.271	-1.33583	0.357851	-3.73291	0.000189282	0.00533816	UNC80
ENSG00000166473	143.181	-1.69495	0.454133	-3.73228	0.000189756	0.00534491	PKD1L2
ENSG00000060709	23.184	-3.61015	0.968065	-3.72925	0.000192052	0.00538966	RIMBP2
ENSG00000155714	154.285	-1.71597	0.460138	-3.72924	0.000192056	0.00538966	PDZD9
ENSG00000109762	69.2472	2.02454	0.542826	3.72963	0.000191762	0.00538966	SNX25
ENSG00000111581	600.699	1.29475	0.347225	3.72884	0.000192363	0.00539161	NUP107
ENSG00000101773	408.752	1.39787	0.374927	3.72838	0.000192717	0.0053949	RBBP8
ENSG00000183530	914.163	1.32294	0.355037	3.72621	0.000194384	0.00543486	PRR14L
ENSG00000100307	100.343	-1.68044	0.451323	-3.72337	0.00019658	0.00547344	CBX7
ENSG00000163938	808.846	1.36269	0.366002	3.72318	0.000196727	0.00547344	GNL3
ENSG00000166206	106.12	-2.11131	0.567388	-3.72111	0.00019835	0.00550512	GABRB3
ENSG00000169604	38.2507	-3.00003	0.806904	-3.71795	0.000200844	0.00556077	ANTXR1
ENSG00000276409	41.369	3.12772	0.841726	3.71584	0.000202529	0.0056006	CCL14
ENSG00000157445	32.8735	-3.74411	1.00881	-3.71142	0.000206098	0.00562402	CACNA2D3
ENSG00000274148	47.717	-3.63562	0.979424	-3.71199	0.000205633	0.00562402	LILRA6
ENSG00000168026	161.638	-2.39655	0.6454	-3.71328	0.000204587	0.00562402	TTC21A
ENSG00000125347	1988.85	-1.6625	0.447665	-3.7137	0.000204249	0.00562402	IRF1
ENSG00000008311	145.59	-1.41255	0.380336	-3.71395	0.00020405	0.00562402	AASS
ENSG00000162924	2328.6	-1.36283	0.367101	-3.71242	0.000205289	0.00562402	REL
ENSG00000120156	228.743	1.4805	0.398631	3.71396	0.000204043	0.00562402	TEK
ENSG00000111665	139.207	1.50211	0.404572	3.71285	0.00020494	0.00562402	CDCA3
ENSG00000183311	1360.04	1.59391	0.429455	3.71147	0.000206056	0.00562402	TUBB
ENSG00000127337	157.453	2.08117	0.560746	3.71143	0.00020609	0.00562402	YEATS4
ENSG00000274474	1353.37	1.41712	0.382155	3.70824	0.000208703	0.00567135	YWHAE
ENSG00000203852	144.94	1.46918	0.396159	3.70857	0.000208435	0.00567135	HIST2H3A
ENSG00000203811	144.94	1.46918	0.396159	3.70857	0.000208435	0.00567135	HIST2H3C
ENSG00000134901	123.165	1.75232	0.472568	3.70809	0.00020883	0.00567135	KDELC1
ENSG00000167470	1066.52	-1.79835	0.485057	-3.7075	0.000209318	0.00567238	MIDN
ENSG00000054793	465.423	-1.1994	0.323512	-3.70744	0.000209367	0.00567238	ATP9A
ENSG00000050030	30.8513	-2.58938	0.6986	-3.70653	0.000210115	0.0056813	NEXMIF
ENSG00000100442	285.76	1.42936	0.385643	3.70644	0.000210196	0.0056813	FKBP3
ENSG00000184905	17.5989	-3.7688	1.01731	-3.70468	0.000211659	0.00571404	TCEAL2
ENSG00000241484	59.2979	-2.4591	0.664406	-3.7012	0.000214583	0.0057861	ARHGAP8
ENSG00000107443	132.379	1.75286	0.473859	3.69911	0.000216358	0.00582705	CCNJ
ENSG00000011028	849.494	1.33705	0.361801	3.69552	0.000219433	0.00590289	MRC2
ENSG00000204525	498.494	-13.4299	3.63451	-3.69512	0.000219787	0.0059054	HLA-C
ENSG00000224982	21.2559	-4.01085	1.08559	-3.69463	0.000220208	0.00590973	TMEM233
ENSG00000278662	17.8326	-4.12014	1.11533	-3.6941	0.000220669	0.00591512	GOLGA6L10
ENSG00000130300	183.159	1.97753	0.535526	3.69269	0.000221893	0.00594093	PLVAP
ENSG00000153071	383.497	1.62724	0.44087	3.69098	0.000223392	0.00597402	DAB2
ENSG00000162543	20.3932	-3.93452	1.06699	-3.68751	0.000226461	0.00604189	UBXN10
ENSG00000198042	195.417	1.56801	0.425194	3.68775	0.00022625	0.00604189	MAK16
ENSG00000100196	67.7714	-2.19623	0.595813	-3.68611	0.000227709	0.00606807	KDELR3
ENSG00000133636	29.3149	4.01702	1.09055	3.68347	0.000230083	0.00612414	NTS
ENSG00000145990	519.3	-1.30417	0.354119	-3.68287	0.000230625	0.00612422	GFOD1
ENSG00000117450	995.591	1.49683	0.40642	3.68296	0.000230546	0.00612422	PRDX1
ENSG00000164163	635.155	1.24062	0.336947	3.68194	0.000231464	0.00612548	ABCE1
ENSG00000162063	178.529	1.44428	0.392228	3.68225	0.000231181	0.00612548	CCNF
ENSG00000109861	1070.47	1.21928	0.331401	3.67918	0.000233985	0.00618455	CTSC
ENSG00000099219	728.324	1.48071	0.402548	3.67835	0.000234744	0.0061974	ERMP1
ENSG00000107485	233.517	-1.73728	0.472526	-3.67658	0.000236385	0.00623348	GATA3
ENSG00000065621	509.989	-1.34458	0.365791	-3.67582	0.000237089	0.00624481	GSTO2
ENSG00000204421	14.3622	-6.22693	1.69627	-3.67095	0.000241649	0.00628071	LY6G6C
ENSG00000170807	19.7735	-3.59823	0.979886	-3.67209	0.000240572	0.00628071	LMOD2
ENSG00000181722	245.045	-1.25726	0.342227	-3.67377	0.000238999	0.00628071	ZBTB20
ENSG00000115355	1631.97	1.01796	0.27711	3.6735	0.000239252	0.00628071	CCDC88A
ENSG00000186638	122.753	1.57535	0.428968	3.67241	0.000240273	0.00628071	KIF24
ENSG00000120526	172.002	1.89601	0.516509	3.67083	0.000241768	0.00628071	NUDCD1
ENSG00000139324	145.265	2.54277	0.692473	3.67201	0.000240654	0.00628071	TMTC3
ENSG00000097046	287.063	1.68473	0.459059	3.66995	0.000242597	0.00629507	CDC7
ENSG00000275713	430.684	1.86768	0.508988	3.6694	0.000243116	0.00630135	HIST1H2BH
ENSG00000120318	171.326	1.7356	0.473091	3.66864	0.000243847	0.00631307	ARAP3
ENSG00000133561	252.859	1.81664	0.495318	3.66762	0.00024482	0.00633105	GIMAP6
ENSG00000075336	221.662	1.82072	0.496809	3.66482	0.000247509	0.00638607	TIMM21
ENSG00000090382	98.8801	1.69078	0.461624	3.66268	0.000249591	0.00643248	LYZ
ENSG00000185436	20.4192	-3.39553	0.927173	-3.66224	0.000250023	0.00643631	IFNLR1
ENSG00000275464	288.397	1.43602	0.392179	3.66166	0.000250591	0.00643635	LOC102724159
ENSG00000179041	126.578	1.84902	0.504936	3.66189	0.000250357	0.00643635	RRS1
ENSG00000274779	383.961	1.44899	0.395797	3.66095	0.000251279	0.00644674	NOMO1
ENSG00000179387	136.397	1.68167	0.459407	3.66051	0.000251714	0.00645062	ELMOD2
ENSG00000116237	215.032	1.71259	0.467948	3.65979	0.000252418	0.0064614	ICMT
ENSG00000145687	762.959	-1.05361	0.287934	-3.65922	0.000252982	0.00646855	SSBP2
ENSG00000278272	115.131	1.86539	0.509923	3.65818	0.000254015	0.00648766	HIST1H3C
ENSG00000118412	560.484	1.32203	0.361538	3.65669	0.000255495	0.00651081	CASP8AP2
ENSG00000163584	479.104	1.41587	0.387257	3.65615	0.000256036	0.0065173	RPL22L1
ENSG00000240370	61.44	-2.5373	0.694148	-3.65528	0.000256904	0.0065321	RPL13P5
ENSG00000160883	13.7987	-4.51459	1.23612	-3.65223	0.000259976	0.00660282	HK3
ENSG00000104938	192.16	2.63257	0.721178	3.65037	0.000261863	0.0066433	CLEC4M
ENSG00000235925	47.3668	-8.3054	2.27588	-3.64932	0.000262936	0.00666188	LY6G6C
ENSG00000144596	40.1075	-2.44203	0.669218	-3.64908	0.000263181	0.00666188	GRIP2
ENSG00000266028	627.391	1.1032	0.302384	3.64835	0.000263933	0.00667349	SRGAP2
ENSG00000092201	1896.33	1.14838	0.314804	3.64793	0.000264361	0.00667688	SUPT16H
ENSG00000275118	152.43	-1.8123	0.497215	-3.6449	0.000267495	0.00674105	MBOAT7
ENSG00000068724	515.21	-1.25658	0.344731	-3.64511	0.00026728	0.00674105	TTC7A
ENSG00000150977	996.698	-1.23881	0.339943	-3.64419	0.00026824	0.00675202	RILPL2
ENSG00000113369	761.844	1.45361	0.398946	3.64363	0.000268822	0.00675202	ARRDC3
ENSG00000134874	129.554	1.8116	0.497175	3.64379	0.000268656	0.00675202	DZIP1
ENSG00000160584	985.914	-1.25981	0.345839	-3.64278	0.000269711	0.00675944	SIK3
ENSG00000171617	102.937	2.12217	0.582544	3.64294	0.000269543	0.00675944	ENC1
ENSG00000160161	14.8084	-4.98091	1.36803	-3.64094	0.000271643	0.0067981	CILP2
ENSG00000166111	62.4329	-2.24763	0.617354	-3.64074	0.000271852	0.0067981	SVOP
ENSG00000085662	294.664	1.41397	0.388508	3.63949	0.000273182	0.00682385	AKR1B1
ENSG00000160957	272.11	1.42493	0.391626	3.63849	0.000274243	0.00684284	RECQL4
ENSG00000174177	117.457	1.71392	0.471119	3.63798	0.00027478	0.0068487	CTU2
ENSG00000008323	100.35	-2.00641	0.551943	-3.63519	0.00027778	0.00691041	PLEKHG6
ENSG00000009765	217.771	-1.78518	0.491093	-3.63511	0.000277864	0.00691041	IYD
ENSG00000172828	138.879	-1.60842	0.442594	-3.63407	0.000278981	0.00693061	CES3
ENSG00000173145	417.576	1.43067	0.393899	3.63208	0.000281151	0.00693902	NOC3L
ENSG00000114904	257.154	1.65912	0.456769	3.6323	0.000280911	0.00693902	NEK4
ENSG00000143344	82.0794	1.99854	0.550052	3.63336	0.000279751	0.00693902	RGL1
ENSG00000206455	50.9581	2.94454	0.810636	3.63239	0.000280811	0.00693902	TCF19
ENSG00000234674	50.9581	2.94454	0.810636	3.63239	0.000280811	0.00693902	TCF19
ENSG00000112110	205.981	2.28709	0.629855	3.63114	0.000282167	0.00695656	MRPL18
ENSG00000174776	105.428	-2.30087	0.633748	-3.63058	0.00028279	0.00696435	WDR49
ENSG00000168566	313.662	1.22763	0.338344	3.62834	0.000285246	0.00700076	SNRNP48
ENSG00000163406	320.02	1.3489	0.371791	3.62811	0.0002855	0.00700076	SLC15A2
ENSG00000148481	151.219	1.4394	0.396725	3.6282	0.000285409	0.00700076	MINDY3
ENSG00000146281	445.666	1.34287	0.370238	3.62704	0.000286692	0.0070224	PM20D2
ENSG00000182255	15.7788	-3.42314	0.944193	-3.62547	0.000288437	0.00705232	KCNA4
ENSG00000100028	474.605	1.45675	0.401819	3.62538	0.000288534	0.00705232	SNRPD3
ENSG00000105722	970.683	-1.65443	0.456491	-3.62424	0.000289818	0.00706851	ERF
ENSG00000124635	253.255	1.72089	0.474813	3.62436	0.000289673	0.00706851	HIST1H2BJ
ENSG00000274768	13.1341	6.36003	1.7558	3.62229	0.000292007	0.00711427	CISD3
ENSG00000175170	41.3598	-2.96726	0.819561	-3.62054	0.000293984	0.00715404	FAM182B
ENSG00000086991	56.8385	-2.23253	0.61667	-3.62029	0.000294269	0.00715404	NOX4
ENSG00000138442	400.795	1.66208	0.459278	3.61889	0.000295869	0.00717758	WDR12
ENSG00000101000	67.5343	2.50061	0.690948	3.6191	0.000295632	0.00717758	PROCR
ENSG00000171385	32.5555	-2.88917	0.798437	-3.61854	0.000296272	0.0071797	KCND3
ENSG00000173227	75.7119	-2.17803	0.602052	-3.61768	0.000297251	0.00718102	SYT12
ENSG00000072501	3191.07	1.18984	0.328873	3.61792	0.000296975	0.00718102	SMC1A
ENSG00000109919	176.202	1.57049	0.434117	3.61766	0.000297274	0.00718102	MTCH2
ENSG00000164393	80.8646	-2.01267	0.55655	-3.61634	0.000298802	0.00720261	ADGRF2
ENSG00000115241	1141.37	1.35143	0.37369	3.61646	0.00029866	0.00720261	PPM1G
ENSG00000184226	343.616	-1.67667	0.463681	-3.616	0.000299185	0.00720421	PCDH9
ENSG00000166912	493.529	-1.54335	0.42695	-3.61483	0.000300548	0.00722937	MTMR10
ENSG00000166147	386.068	-1.3081	0.362005	-3.61349	0.000302107	0.00725919	FBN1
ENSG00000041357	622.335	1.48784	0.411911	3.61205	0.000303785	0.00729179	PSMA4
ENSG00000196834	109.353	-1.6438	0.455181	-3.61131	0.000304649	0.00730041	POTEI
ENSG00000046889	1212.88	1.10796	0.306812	3.6112	0.000304786	0.00730041	PREX2
ENSG00000159166	25.8185	-3.69764	1.02432	-3.60985	0.00030637	0.0073256	LAD1
ENSG00000169169	128.368	-2.37138	0.656936	-3.60976	0.000306482	0.0073256	CPT1C
ENSG00000164050	156.631	-2.47953	0.687385	-3.6072	0.000309519	0.00738267	PLXNB1
ENSG00000077152	45.5384	2.27191	0.629792	3.6074	0.000309283	0.00738267	UBE2T
ENSG00000156475	268.126	-1.41038	0.39123	-3.60499	0.000312168	0.00741851	PPP2R2B
ENSG00000144136	764.189	1.21502	0.337127	3.60404	0.000313306	0.00741851	SLC20A1
ENSG00000162607	555.771	1.28182	0.355655	3.60412	0.000313217	0.00741851	USP1
ENSG00000123737	385.572	1.45475	0.40357	3.60469	0.000312523	0.00741851	EXOSC9
ENSG00000135698	126.013	1.6071	0.445859	3.60449	0.000312762	0.00741851	MPHOSPH6
ENSG00000126822	201.047	1.76265	0.489067	3.60411	0.000313229	0.00741851	PLEKHG3
ENSG00000161835	1153.85	-4.4708	1.24117	-3.60209	0.000315674	0.00744735	GRASP
ENSG00000006071	42.3354	-2.53615	0.704078	-3.60209	0.000315673	0.00744735	ABCC8
ENSG00000185338	44.2238	-2.07196	0.575233	-3.60195	0.000315835	0.00744735	SOCS1
ENSG00000007174	87.9489	-2.25038	0.62496	-3.60085	0.000317184	0.00745191	DNAH9
ENSG00000176046	650.131	-1.66064	0.461161	-3.60099	0.000317005	0.00745191	NUPR1
ENSG00000206395	174.446	-1.61115	0.447505	-3.60028	0.00031787	0.00745191	DDAH2
ENSG00000197771	387.161	1.61439	0.448391	3.60041	0.000317718	0.00745191	MCMBP
ENSG00000148459	72.1968	1.92936	0.53584	3.60063	0.000317446	0.00745191	PDSS1
ENSG00000277104	14.8431	6.04508	1.6791	3.60018	0.000317995	0.00745191	TADA2A
ENSG00000188089	31.156	-2.66793	0.741881	-3.59618	0.000322927	0.00755968	PLA2G4E
ENSG00000144827	347.245	1.61897	0.450231	3.59588	0.000323301	0.00756066	ABHD10
ENSG00000146232	568.682	-1.61147	0.448237	-3.59514	0.00032422	0.00757436	NFKBIE
ENSG00000170903	183.546	1.56269	0.434799	3.59406	0.00032557	0.00759808	MSANTD4
ENSG00000186834	241.342	-1.47001	0.409112	-3.59319	0.00032666	0.00761571	HEXIM1
ENSG00000048540	23.9688	-2.98727	0.831646	-3.59199	0.000328162	0.00763505	LMO3
ENSG00000177602	62.1765	2.01075	0.55977	3.59209	0.000328036	0.00763505	HASPIN
ENSG00000134438	13.3754	-3.83252	1.06741	-3.59047	0.000330079	0.00766621	RAX
ENSG00000009954	1897.6	1.07908	0.300546	3.5904	0.000330176	0.00766621	BAZ1B
ENSG00000229859	45.6299	-2.18804	0.609718	-3.58861	0.000332445	0.00771104	PGA3
ENSG00000175262	33.5261	-2.65717	0.740565	-3.58803	0.000333188	0.00772037	C1orf127
ENSG00000148019	472.162	1.31023	0.365457	3.58518	0.00033684	0.00778913	CEP78
ENSG00000075131	115.777	1.7972	0.501275	3.58525	0.000336754	0.00778913	TIPIN
ENSG00000196305	1131.78	1.09712	0.306232	3.58264	0.000340135	0.00784934	IARS
ENSG00000114988	105.946	1.80369	0.503807	3.58013	0.000343427	0.00791729	LMAN2L
ENSG00000169894	170.068	-1.64234	0.458781	-3.5798	0.000343857	0.00791916	MUC3A
ENSG00000100867	146.23	-1.49487	0.417668	-3.57908	0.000344805	0.00793296	DHRS2
ENSG00000144283	560.482	1.24094	0.347022	3.57598	0.000348919	0.0080195	PKP4
ENSG00000152583	32.475	-3.42911	0.959042	-3.57556	0.000349483	0.00802435	SPARCL1
ENSG00000137841	2444.16	1.17705	0.329291	3.57449	0.000350908	0.00804893	PLCB2
ENSG00000165995	140.716	-1.78123	0.498565	-3.57271	0.000353301	0.00809566	CACNB2
ENSG00000123243	150.315	-1.65442	0.463118	-3.57234	0.000353805	0.00809903	ITIH5
ENSG00000261210	10.7017	-4.90996	1.37545	-3.56971	0.000357383	0.0081645	CLEC19A
ENSG00000257242	25.9536	-3.74	1.04786	-3.56916	0.000358128	0.0081733	LINC01619
ENSG00000166069	31.6851	-3.01113	0.844347	-3.56622	0.000362163	0.0082571	TMCO5A
ENSG00000149136	1761.54	1.28287	0.35983	3.56522	0.000363552	0.0082639	SSRP1
ENSG00000109881	212.34	1.38292	0.387877	3.56537	0.00036334	0.0082639	CCDC34
ENSG00000165304	70.8603	1.97545	0.554041	3.56554	0.00036311	0.0082639	MELK
ENSG00000128284	303.147	-1.30885	0.367314	-3.56331	0.000366209	0.00830843	APOL3
ENSG00000112640	300.406	1.24469	0.34931	3.56329	0.000366242	0.00830843	PPP2R5D
ENSG00000112759	227.553	1.71004	0.480122	3.56168	0.000368494	0.00834476	SLC29A1
ENSG00000157303	93.1794	1.71935	0.482794	3.56125	0.000369091	0.00834806	SUSD3
ENSG00000131759	531.221	-1.41073	0.396439	-3.5585	0.000372979	0.00841089	RARA
ENSG00000101138	210.542	1.40522	0.394877	3.55863	0.0003728	0.00841089	CSTF1
ENSG00000198830	1326.94	1.34264	0.377447	3.55717	0.000374875	0.00844498	HMGN2
ENSG00000175538	103.558	1.78741	0.502517	3.55692	0.000375233	0.00844498	KCNE3
ENSG00000183780	15.0624	-4.61312	1.29763	-3.55504	0.000377916	0.00849229	SLC35F3
ENSG00000074964	33.3907	-3.03353	0.853331	-3.55493	0.000378083	0.00849229	ARHGEF10L
ENSG00000278637	107.875	1.72496	0.485397	3.55372	0.000379827	0.00852305	HIST1H4A
ENSG00000269433	13.5361	-5.3376	1.50233	-3.55289	0.000381028	0.00854157	OPN1MW3
ENSG00000137288	302.579	1.29231	0.363868	3.55159	0.000382916	0.00857543	UQCC2
ENSG00000150768	187.516	1.6848	0.474454	3.55102	0.000383741	0.00858546	DLAT
ENSG00000179564	24.9132	-3.35146	0.944032	-3.55016	0.000385004	0.00860523	LSMEM2
ENSG00000012171	202.064	-4.28106	1.20608	-3.54957	0.000385854	0.00860731	SEMA3B
ENSG00000275395	33.5209	-3.43649	0.968131	-3.54961	0.000385803	0.00860731	FCGBP
ENSG00000160741	745.658	-1.45379	0.409887	-3.5468	0.000389938	0.00868988	CRTC2
ENSG00000186716	2803.06	-1.08411	0.305685	-3.54651	0.000390374	0.00869108	BCR
ENSG00000100815	661.209	1.3366	0.376968	3.54567	0.000391623	0.00871024	TRIP11
ENSG00000137834	208.507	1.83922	0.518761	3.54541	0.000392001	0.00871024	SMAD6
ENSG00000255346	104.824	-1.75801	0.496307	-3.54218	0.000396842	0.00879612	NOX5
ENSG00000182004	343.376	1.57474	0.444585	3.54205	0.000397027	0.00879612	SNRPE
ENSG00000163898	33.2008	-2.39205	0.675514	-3.54108	0.000398488	0.0088199	LIPH
ENSG00000115165	535.584	-1.30441	0.368553	-3.53928	0.000401227	0.00885466	CYTIP
ENSG00000182885	67.8384	-1.85404	0.523888	-3.539	0.00040165	0.00885538	ADGRG3
ENSG00000111405	24.2491	-3.1491	0.890099	-3.53792	0.000403293	0.00887434	ENDOU
ENSG00000133835	686.521	1.20683	0.341136	3.53767	0.000403681	0.00887434	HSD17B4
ENSG00000254996	363.244	1.24703	0.352468	3.53799	0.000403189	0.00887434	ANKHD1-EIF4EBP3
ENSG00000008256	234.834	-1.82276	0.515355	-3.53691	0.000404838	0.00889118	CYTH3
ENSG00000154099	87.3106	-1.88473	0.532943	-3.53645	0.00040554	0.00889801	DNAAF1
ENSG00000146038	25.4914	-2.62309	0.741968	-3.53531	0.0004073	0.00892799	DCDC2
ENSG00000149782	463.074	1.38817	0.392702	3.53493	0.000407885	0.00893222	PLCB3
ENSG00000129682	1111.01	-1.28423	0.363496	-3.53299	0.000410887	0.008985	FGF13
ENSG00000276234	216.06	1.24776	0.353187	3.53286	0.000411086	0.008985	TADA2A
ENSG00000119013	72.7392	2.2753	0.644166	3.53216	0.000412182	0.0090003	NDUFB3
ENSG00000100312	39.5843	-2.36805	0.670639	-3.53104	0.000413935	0.00902124	ACR
ENSG00000131848	130.066	-1.60696	0.45509	-3.53109	0.000413845	0.00902124	ZSCAN5A
ENSG00000145934	64.4431	-3.32165	0.941672	-3.52739	0.000419672	0.00910264	TENM2
ENSG00000157087	34.543	-2.48431	0.704204	-3.52783	0.000418984	0.00910264	ATP2B2
ENSG00000198176	541.453	1.34736	0.381963	3.52745	0.000419589	0.00910264	TFDP1
ENSG00000172586	74.0848	1.84519	0.523431	3.52518	0.0004232	0.00916167	CHCHD1
ENSG00000166948	8.94327	-5.72432	1.624	-3.52483	0.000423747	0.0091648	TGM6
ENSG00000067842	31.9548	-2.67148	0.758047	-3.52416	0.000424826	0.00917939	ATP2B3
ENSG00000123360	204.128	-1.31909	0.374353	-3.52366	0.000425634	0.00918812	PDE1B
ENSG00000205085	287.381	-1.32676	0.376685	-3.52221	0.000427964	0.00922965	FAM71F2
ENSG00000112033	154.883	-2.19363	0.623149	-3.52024	0.000431161	0.00928099	PPARD
ENSG00000164932	51.7088	2.78874	0.792186	3.52031	0.000431046	0.00928099	CTHRC1
ENSG00000124208	10.0452	6.56351	1.86493	3.51944	0.000432461	0.00930016	TMEM189-UBE2V1
ENSG00000134575	139.319	1.40872	0.400456	3.5178	0.000435143	0.00934016	ACP2
ENSG00000101856	186.918	1.51569	0.430839	3.51799	0.000434833	0.00934016	PGRMC1
ENSG00000115718	14.3046	-5.50413	1.56478	-3.51751	0.000435611	0.00934138	PROC
ENSG00000085831	58.5919	-2.21791	0.630654	-3.51684	0.00043671	0.0093509	TTC39A
ENSG00000138356	22.8644	-3.52292	1.00199	-3.51592	0.000438231	0.00936499	AOX1
ENSG00000163006	214.161	1.47853	0.420534	3.51584	0.000438359	0.00936499	CCDC138
ENSG00000272395	20.1796	-2.83486	0.806417	-3.51538	0.000439129	0.00937262	IFNL4
ENSG00000133477	150.79	-1.54981	0.440951	-3.5147	0.00044025	0.00938774	FAM83F
ENSG00000093134	181.594	-1.60626	0.457177	-3.51342	0.00044238	0.00942432	VNN3
ENSG00000131002	838.737	5.38183	1.532	3.51296	0.000443151	0.0094319	TXLNGY
ENSG00000164736	34.7153	-3.5413	1.00831	-3.5121	0.000444572	0.009438	SOX17
ENSG00000140478	37.1858	-2.61148	0.743589	-3.51199	0.000444764	0.009438	GOLGA6D
ENSG00000166257	107.909	-1.87365	0.533484	-3.5121	0.000444577	0.009438	SCN3B
ENSG00000143862	156.593	-1.4751	0.420041	-3.51179	0.000445099	0.009438	ARL8A
ENSG00000022567	160.3	-1.74838	0.498009	-3.51073	0.00044687	0.00945482	SLC45A4
ENSG00000145675	1652.51	-1.14378	0.325793	-3.51077	0.000446805	0.00945482	PIK3R1
ENSG00000154146	172.262	1.43601	0.409053	3.51057	0.000447139	0.00945482	NRGN
ENSG00000177383	187.561	1.66227	0.473546	3.51027	0.000447647	0.00945676	MAGEF1
ENSG00000130518	869.205	-3.30533	0.941689	-3.51001	0.000448096	0.00945744	IQCN
ENSG00000112902	82.3464	-2.03301	0.579312	-3.50935	0.000449206	0.00947209	SEMA5A
ENSG00000146938	25.3562	-4.14028	1.18059	-3.50697	0.000453238	0.00953058	NLGN4X
ENSG00000164638	129.363	-1.75437	0.50024	-3.50706	0.000453081	0.00953058	SLC29A4
ENSG00000233136	80.5203	-2.2431	0.639811	-3.50588	0.000455099	0.00956086	USP17L11
ENSG00000089048	481.722	1.40784	0.401684	3.50485	0.000456867	0.0095803	ESF1
ENSG00000203618	73.286	-2.24787	0.641637	-3.50333	0.000459472	0.00962604	GP1BB
ENSG00000178171	33.2114	-2.98837	0.853235	-3.50239	0.0004611	0.0096359	AMER3
ENSG00000183304	60.3803	-2.05167	0.585801	-3.50233	0.000461214	0.0096359	FAM9A
ENSG00000242950	996.584	-1.33231	0.380384	-3.50255	0.000460825	0.0096359	ERVW-1
ENSG00000274026	112.47	-1.93085	0.551348	-3.50206	0.000461674	0.00963664	FAM27E3
ENSG00000198743	405.262	1.17783	0.336486	3.50039	0.000464573	0.00968632	SLC5A3
ENSG00000004779	141.804	1.79358	0.512422	3.5002	0.000464906	0.00968632	NDUFAB1
ENSG00000135535	3290.29	1.28817	0.368258	3.49801	0.00046874	0.00975725	CD164
ENSG00000125999	39.2076	-2.96125	0.846719	-3.49732	0.00046996	0.00976109	BPIFB1
ENSG00000162069	37.4034	-2.55151	0.729515	-3.49755	0.00046956	0.00976109	BICDL2
ENSG00000140279	43.0616	-3.14602	0.899717	-3.49668	0.000471095	0.00976159	DUOX2
ENSG00000125870	241.644	1.37753	0.393988	3.49639	0.000471602	0.00976318	SNRPB2
ENSG00000082014	114.798	-1.84958	0.529084	-3.49582	0.000472608	0.00977511	SMARCD3
ENSG00000131435	11.9854	-3.78037	1.08155	-3.49532	0.000473486	0.00978438	PDLIM4
ENSG00000187260	60.3572	-1.96442	0.562478	-3.49244	0.000478629	0.00988168	WDR86
ENSG00000126001	1447.2	1.33252	0.381853	3.48962	0.000483701	0.00997731	CEP250
ENSG00000196139	65.9419	-1.99236	0.571051	-3.48894	0.000484942	0.00998043	AKR1C3
ENSG00000087263	370.395	1.29726	0.371835	3.48881	0.000485169	0.00998043	OGFOD1
ENSG00000234495	83.1234	2.05163	0.587984	3.48925	0.000484372	0.00998043	TRIM27
ENSG00000174990	204.925	-1.46398	0.41968	-3.48834	0.000486036	0.00998923	CA5A
ENSG00000124193	2888.62	1.16922	0.335232	3.4878	0.000487016	0.0100003	SRSF6
ENSG00000169255	133.559	1.52825	0.438242	3.48723	0.000488059	0.0100127	B3GALNT1
ENSG00000058085	34.6068	-3.02212	0.867453	-3.4839	0.000494157	0.0101287	LAMC2
ENSG00000159450	91.377	-1.94725	0.559051	-3.48314	0.00049557	0.0101407	TCHH
ENSG00000116661	7.60831	-5.28023	1.51619	-3.48256	0.000496649	0.010148	FBXO2
ENSG00000134001	317.3	1.21469	0.348806	3.48243	0.000496888	0.010148	EIF2S1
ENSG00000130595	108.837	-1.61191	0.462932	-3.48196	0.000497755	0.0101566	TNNT3
ENSG00000214787	81.8253	-1.76096	0.505817	-3.48142	0.000498766	0.0101681	MS4A4E
ENSG00000153936	304.451	1.84359	0.529832	3.47958	0.000502202	0.010229	HS2ST1
ENSG00000213551	571.907	1.20791	0.347185	3.47916	0.000502995	0.010236	DNAJC9
ENSG00000185551	134.272	2.38572	0.685814	3.47867	0.000503909	0.0102454	NR2F2
ENSG00000138411	324.447	1.56895	0.451219	3.47713	0.000506819	0.0102954	HECW2
ENSG00000131153	196.717	1.65839	0.477017	3.47659	0.000507835	0.0103028	GINS2
ENSG00000155438	505.844	1.70436	0.490259	3.47645	0.000508093	0.0103028	NIFK
ENSG00000090889	169.842	2.26106	0.650582	3.47544	0.000510018	0.0103326	KIF4A
ENSG00000144366	25.1573	-2.67958	0.771159	-3.47475	0.000511338	0.0103502	GULP1
ENSG00000204138	1203.55	-1.17888	0.339349	-3.47394	0.000512876	0.010372	PHACTR4
ENSG00000206052	47.9736	-2.90347	0.83595	-3.47326	0.000514171	0.010389	DOK6
ENSG00000175334	220.539	1.88117	0.541952	3.4711	0.000518339	0.0104546	BANF1
ENSG00000153303	23.5365	-3.16776	0.912758	-3.47053	0.000519426	0.0104673	FRMD1
ENSG00000176532	40.6587	-2.37061	0.68316	-3.47007	0.000520332	0.0104721	PRR15
ENSG00000172382	96.1865	-1.79402	0.517019	-3.46993	0.000520589	0.0104721	PRSS27
ENSG00000121486	199.236	1.58315	0.456443	3.46845	0.000523466	0.0105207	TRMT1L
ENSG00000221826	23.7944	-3.05412	0.880646	-3.46805	0.000524259	0.0105273	PSG3
ENSG00000020577	119.38	-1.61837	0.466719	-3.46754	0.000525252	0.010538	SAMD4A
ENSG00000135925	9.79205	-5.17614	1.49291	-3.46715	0.000526008	0.0105438	WNT10A
ENSG00000068971	71.7107	-1.77183	0.511082	-3.46683	0.000526644	0.0105473	PPP2R5B
ENSG00000139974	528.952	-1.67153	0.482238	-3.4662	0.000527879	0.0105627	SLC38A6
ENSG00000154678	116.759	-1.55634	0.449145	-3.46513	0.000529981	0.0105675	PDE1C
ENSG00000196352	324.669	-1.50172	0.433347	-3.46539	0.000529454	0.0105675	CD55
ENSG00000110074	326.872	1.14272	0.329757	3.46533	0.000529581	0.0105675	FOXRED1
ENSG00000083535	249.554	1.23178	0.355412	3.46578	0.000528704	0.0105675	PIBF1
ENSG00000103449	19.8421	-4.96136	1.43218	-3.46421	0.000531795	0.0105944	SALL1
ENSG00000114204	14.2668	-3.9451	1.13906	-3.46347	0.000533252	0.010612	SERPINI2
ENSG00000169288	124.709	1.57306	0.454209	3.46329	0.000533613	0.010612	MRPL1
ENSG00000181013	16.5526	-4.65084	1.34379	-3.46099	0.00053819	0.0106226	C17orf47
ENSG00000183876	28.8877	-4.03221	1.1649	-3.46141	0.000537351	0.0106226	ARSI
ENSG00000204779	121.456	-2.20849	0.638058	-3.46126	0.000537646	0.0106226	FOXD4L5
ENSG00000132510	2346.64	-1.45404	0.420087	-3.46129	0.000537587	0.0106226	KDM6B
ENSG00000100226	994.792	-1.20623	0.348451	-3.4617	0.000536768	0.0106226	GTPBP1
ENSG00000100441	710.057	-1.11548	0.322251	-3.46152	0.000537142	0.0106226	KHNYN
ENSG00000152404	328.155	1.23671	0.357336	3.46091	0.000538352	0.0106226	CWF19L2
ENSG00000172172	89.4593	1.75768	0.507819	3.46123	0.000537706	0.0106226	MRPL13
ENSG00000129744	17.1244	-3.92779	1.13505	-3.46044	0.000539285	0.0106318	ART1
ENSG00000197943	17058.2	-1.04432	0.301826	-3.46002	0.000540136	0.0106394	PLCG2
ENSG00000213397	148.057	1.43875	0.415853	3.45975	0.000540668	0.0106406	HAUS7
ENSG00000172987	34.9218	-3.36935	0.974816	-3.4564	0.000547449	0.0107238	HPSE2
ENSG00000196391	140.626	-1.41587	0.409644	-3.45634	0.000547565	0.0107238	ZNF774
ENSG00000132334	735.877	-1.35609	0.392291	-3.45686	0.000546515	0.0107238	PTPRE
ENSG00000161013	802.182	-1.17909	0.341064	-3.4571	0.000546026	0.0107238	MGAT4B
ENSG00000160014	1497.28	1.242	0.359349	3.45626	0.000547727	0.0107238	CALM2
ENSG00000130699	307.883	1.25658	0.363657	3.45541	0.00054946	0.0107485	TAF4
ENSG00000100714	1121.64	1.18072	0.341775	3.45467	0.000550957	0.0107593	MTHFD1
ENSG00000184305	217.959	-1.55468	0.450167	-3.45357	0.000553214	0.0107941	CCSER1
ENSG00000069188	415.909	-1.52989	0.443139	-3.45239	0.000555635	0.0108227	SDK2
ENSG00000116062	2186.73	1.14322	0.331239	3.45136	0.000557772	0.0108551	MSH6
ENSG00000166181	552.253	1.2321	0.357024	3.45102	0.000558482	0.0108596	API5
ENSG00000104549	331.335	1.30099	0.377052	3.45042	0.000559708	0.0108741	SQLE
ENSG00000006530	238.706	1.31488	0.381333	3.44812	0.000564493	0.0109577	AGK
ENSG00000156261	931.299	1.05584	0.306441	3.4455	0.000570005	0.0110553	CCT8
ENSG00000171246	50.9972	-2.12361	0.616508	-3.44457	0.000571962	0.0110555	NPTX1
ENSG00000184206	79.5755	-1.83251	0.531987	-3.44464	0.000571813	0.0110555	GOLGA6L4
ENSG00000189091	1799.33	1.27592	0.370352	3.44514	0.000570757	0.0110555	SF3B3
ENSG00000113924	8.51786	-5.15111	1.49597	-3.44332	0.000574627	0.0110787	HGD
ENSG00000011332	47.6912	-2.21751	0.643964	-3.44353	0.000574173	0.0110787	DPF1
ENSG00000075643	63.4921	-2.04747	0.594551	-3.44373	0.000573749	0.0110787	MOCOS
ENSG00000215397	17.8933	-3.7732	1.09609	-3.44243	0.000576515	0.0110963	SCRT2
ENSG00000143217	33.7462	-2.28073	0.662825	-3.44093	0.000579719	0.0111249	NECTIN4
ENSG00000263006	2527.83	-1.70449	0.495407	-3.44059	0.000580447	0.0111249	ROCK1P1
ENSG00000178772	149.886	-1.33672	0.388513	-3.4406	0.000580422	0.0111249	CPN2
ENSG00000111845	159.799	2.20566	0.641024	3.44083	0.000579925	0.0111249	PAK1IP1
ENSG00000179603	14.8071	-4.44589	1.29256	-3.43959	0.000582589	0.0111378	GRM8
ENSG00000180776	323.705	1.34417	0.390786	3.43967	0.000582421	0.0111378	ZDHHC20
ENSG00000120675	166.666	1.56699	0.455528	3.43994	0.000581844	0.0111378	DNAJC15
ENSG00000123843	423.7	-1.31572	0.382613	-3.43876	0.000584375	0.0111625	C4BPB
ENSG00000179958	111.682	1.83674	0.534198	3.4383	0.000585377	0.0111723	DCTPP1
ENSG00000144118	411.61	1.15163	0.334976	3.43795	0.000586134	0.0111774	RALB
ENSG00000122728	25.2108	-2.8253	0.8223	-3.43585	0.000590689	0.0112548	TAF1L
ENSG00000276155	50.7414	-2.44502	0.711924	-3.43438	0.000593911	0.0112987	MAPT
ENSG00000121579	571.534	1.27014	0.369859	3.43412	0.000594486	0.0112987	NAA50
ENSG00000114491	442.301	1.85935	0.541406	3.4343	0.000594076	0.0112987	UMPS
ENSG00000204583	14.8469	-4.20957	1.22677	-3.43142	0.000600437	0.0114023	LRCOL1
ENSG00000187066	51.1786	-1.8674	0.54447	-3.42976	0.000604126	0.0114532	TMEM262
ENSG00000154237	7570.1	-1.17098	0.341416	-3.42977	0.00060409	0.0114532	LRRK1
ENSG00000057608	2318.71	1.20128	0.350388	3.42841	0.000607118	0.0115003	GDI2
ENSG00000206013	13.9558	-4.30635	1.2567	-3.4267	0.000610968	0.0115278	IFITM5
ENSG00000156218	1753.62	-1.30247	0.380031	-3.42728	0.000609659	0.0115278	ADAMTSL3
ENSG00000156860	1344.69	-1.11615	0.325666	-3.42729	0.00060964	0.0115278	FBRS
ENSG00000127124	314.528	-1.08951	0.317947	-3.42669	0.000610986	0.0115278	HIVEP3
ENSG00000106714	59.3835	-2.36271	0.689593	-3.42624	0.000612008	0.0115353	CNTNAP3
ENSG00000151135	247.823	-1.17406	0.342693	-3.42597	0.000612614	0.0115371	TMEM263
ENSG00000169857	154.016	1.50481	0.439266	3.42573	0.000613142	0.0115375	AVEN
ENSG00000162728	18.2127	-3.75304	1.09577	-3.42503	0.000614734	0.0115579	KCNJ9
ENSG00000161888	227.383	1.15684	0.337848	3.42415	0.00061672	0.0115857	SPC24
ENSG00000204099	21.9847	-3.98066	1.16301	-3.42271	0.000619998	0.0116176	NEU4
ENSG00000277926	21.9847	-3.98066	1.16301	-3.42271	0.000619998	0.0116176	NEU4
ENSG00000243492	75.6086	-2.27896	0.665829	-3.42273	0.000619946	0.0116176	HLA-L
ENSG00000171793	403.5	1.416	0.413732	3.42251	0.000620467	0.0116176	CTPS1
ENSG00000134830	151.702	-1.36986	0.400327	-3.42185	0.00062197	0.0116266	C5AR2
ENSG00000128596	810.577	1.16401	0.340154	3.42201	0.000621596	0.0116266	CCDC136
ENSG00000130054	34.0354	-2.60439	0.761305	-3.42096	0.00062401	0.0116552	FAM155B
ENSG00000111254	28.4086	-2.64869	0.775118	-3.41714	0.000632827	0.0117941	AKAP3
ENSG00000165810	182.696	1.78676	0.522894	3.41707	0.000633001	0.0117941	BTNL9
ENSG00000111049	10.0707	-5.76533	1.68769	-3.4161	0.00063524	0.0118208	MYF5
ENSG00000112742	77.6596	1.78958	0.523882	3.416	0.000635476	0.0118208	TTK
ENSG00000176974	207.192	1.28381	0.37589	3.41539	0.000636919	0.0118379	SHMT1
ENSG00000177238	310.977	-1.50712	0.44133	-3.41495	0.000637928	0.011847	TRIM72
ENSG00000276907	50.0573	-2.73564	0.801274	-3.41412	0.000639893	0.0118738	ARHGAP27
ENSG00000189410	26.1056	-2.65685	0.778366	-3.41338	0.000641635	0.0118867	SH2D5
ENSG00000130234	12.6772	-5.01597	1.47037	-3.41136	0.000646395	0.0119652	ACE2
ENSG00000184588	447.692	-1.72805	0.506677	-3.41056	0.000648304	0.0119907	PDE4B
ENSG00000172403	84.7123	-1.6694	0.489702	-3.40902	0.000651977	0.0120489	SYNPO2
ENSG00000204909	565.563	-1.20551	0.353651	-3.40875	0.000652612	0.0120508	SPINK9
ENSG00000186529	45.4691	-2.10723	0.618366	-3.40774	0.000655042	0.012082	CYP4F3
ENSG00000148200	357.705	1.40875	0.413413	3.4076	0.000655365	0.012082	NR6A1
ENSG00000124568	9.81561	-4.57793	1.34406	-3.40605	0.000659093	0.0120891	SLC17A1
ENSG00000085117	455.397	-1.44205	0.423372	-3.4061	0.00065897	0.0120891	CD82
ENSG00000086061	1781.54	1.21116	0.355562	3.40634	0.000658411	0.0120891	DNAJA1
ENSG00000241685	181.46	1.40666	0.412906	3.40673	0.000657453	0.0120891	ARPC1A
ENSG00000118655	110.839	1.71224	0.502546	3.40714	0.000656476	0.0120891	DCLRE1B
ENSG00000214517	221.21	1.20533	0.354049	3.40442	0.000663058	0.0121255	PPME1
ENSG00000281742	122.867	1.58409	0.465286	3.40455	0.000662736	0.0121255	MCCC2
ENSG00000147168	216.108	-1.52088	0.446874	-3.40337	0.000665605	0.0121623	IL2RG
ENSG00000172602	45.2722	-2.06854	0.607951	-3.40248	0.000667772	0.0121921	RND1
ENSG00000166825	304.08	-1.29897	0.381848	-3.40179	0.00066946	0.0122131	ANPEP
ENSG00000085760	305.189	1.49909	0.440897	3.40009	0.000673648	0.0122796	MTIF2
ENSG00000153391	704.136	-1.21967	0.35884	-3.39891	0.000676553	0.0123128	INO80C
ENSG00000169403	134.468	1.41142	0.415243	3.39903	0.000676259	0.0123128	PTAFR
ENSG00000122483	500.249	1.02779	0.302483	3.39784	0.000679195	0.012351	CCDC18
ENSG00000143179	315.38	1.54055	0.453471	3.39724	0.000680702	0.0123533	UCK2
ENSG00000157978	244.625	1.68252	0.495255	3.39727	0.000680608	0.0123533	LDLRAP1
ENSG00000274267	514.75	1.86115	0.547894	3.39692	0.000681494	0.0123533	HIST1H3B
ENSG00000243667	48.9288	2.18716	0.643943	3.39651	0.000682514	0.0123619	WDR92
ENSG00000123485	235.195	1.79376	0.528224	3.39584	0.000684193	0.0123825	HJURP
ENSG00000156564	11.279	-4.41616	1.30183	-3.39226	0.000693184	0.0125352	LRFN2
ENSG00000206505	81.545	-2.17799	0.642235	-3.39127	0.000695693	0.0125606	HLA-A
ENSG00000163026	78.2358	2.1022	0.61986	3.39141	0.000695333	0.0125606	WDCP
ENSG00000183605	137.859	1.7494	0.516031	3.39011	0.000698656	0.0126041	SFXN4
ENSG00000166183	51.2621	-3.48292	1.02749	-3.38974	0.000699598	0.0126111	ASPG
ENSG00000134996	115.896	1.43814	0.424322	3.38927	0.000700781	0.0126224	OSTF1
ENSG00000135052	352.672	1.1468	0.338394	3.38894	0.000701642	0.0126279	GOLM1
ENSG00000188687	333.899	-1.41216	0.416807	-3.38804	0.000703936	0.0126539	SLC4A5
ENSG00000164056	162.836	-1.2831	0.378726	-3.38794	0.000704202	0.0126539	SPRY1
ENSG00000173110	275.139	4.05816	1.19871	3.38545	0.000710625	0.0127593	HSPA6
ENSG00000166133	58.6531	1.86561	0.551135	3.38503	0.000711708	0.0127686	RPUSD2
ENSG00000143149	263.406	1.39499	0.412241	3.38391	0.000714607	0.0128105	ALDH9A1
ENSG00000128052	780.306	3.26245	0.964587	3.38223	0.000719011	0.0128793	KDR
ENSG00000101695	531.563	-1.24346	0.367686	-3.38185	0.000719993	0.0128801	RNF125
ENSG00000100242	1009.92	-1.1411	0.337426	-3.38178	0.000720189	0.0128801	SUN2
ENSG00000139133	100.925	1.49053	0.440853	3.38101	0.000722207	0.0129061	ALG10
ENSG00000165030	173.553	-1.46728	0.434129	-3.37983	0.00072531	0.0129349	NFIL3
ENSG00000177853	496.253	1.16741	0.345413	3.37975	0.000725528	0.0129349	ZNF518A
ENSG00000140297	93.4361	-2.21889	0.656618	-3.37928	0.000726772	0.0129446	GCNT3
ENSG00000125863	160.849	2.02887	0.600416	3.37911	0.000727212	0.0129446	MKKS
ENSG00000146856	49.4292	1.84449	0.545931	3.37861	0.000728523	0.0129578	AGBL3
ENSG00000269437	25.5456	-2.66211	0.788017	-3.37824	0.000729513	0.0129584	NXF2B
ENSG00000162521	1632.23	1.09977	0.325578	3.37789	0.00073045	0.0129616	RBBP4
ENSG00000180764	58.2007	-1.99023	0.589262	-3.3775	0.00073149	0.01297	PIPSL
ENSG00000158747	134.985	-1.78658	0.52907	-3.37684	0.000733242	0.0129864	NBL1
ENSG00000276293	508.125	1.1352	0.336186	3.37672	0.000733559	0.0129864	PIP4K2B
ENSG00000135045	47.5525	2.32755	0.68954	3.37551	0.000736788	0.0130334	C9orf40
ENSG00000181610	440.5	1.62488	0.481596	3.37395	0.000740971	0.0130972	MRPS23
ENSG00000174038	93.8999	-1.86763	0.553707	-3.37295	0.000743669	0.0131076	C9orf131
ENSG00000077150	554.101	-1.62351	0.481288	-3.37326	0.000742836	0.0131076	NFKB2
ENSG00000165105	931.046	-1.19399	0.353964	-3.37321	0.000742981	0.0131076	RASEF
ENSG00000115364	194.217	1.27556	0.37818	3.37288	0.000743865	0.0131076	MRPL19
ENSG00000109046	1328.12	0.974709	0.289061	3.37198	0.00074629	0.01313	WSB1
ENSG00000225691	113.191	6.96747	2.06616	3.37219	0.000745726	0.01313	HLA-C
ENSG00000099338	153.942	-1.56444	0.46402	-3.37149	0.000747638	0.0131435	CATSPERG
ENSG00000066248	44.6438	-2.93019	0.869254	-3.37093	0.000749145	0.0131598	NGEF
ENSG00000277422	57.9649	-2.08059	0.617482	-3.36947	0.000753138	0.0132096	REXO1L2P
ENSG00000145331	57.2048	2.44404	0.725698	3.36785	0.000757556	0.0132768	TRMT10A
ENSG00000186767	138.547	1.29336	0.384075	3.36747	0.000758606	0.013285	SPIN4
ENSG00000143933	1172.98	1.15208	0.342265	3.36603	0.000762579	0.0133443	CALM2
ENSG00000236334	136.731	-1.6524	0.491236	-3.36375	0.000768901	0.0134342	PPIAL4G
ENSG00000152580	212.326	1.37969	0.410155	3.36382	0.000768718	0.0134342	IGSF10
ENSG00000157782	62.7709	-1.83897	0.547019	-3.36181	0.00077433	0.0134979	CABP1
ENSG00000089335	645.224	1.05974	0.315219	3.36191	0.000774056	0.0134979	ZNF302
ENSG00000197299	267.44	1.41333	0.420456	3.36142	0.00077542	0.0135066	BLM
ENSG00000183873	48.3813	-2.16496	0.644181	-3.3608	0.00077718	0.0135116	SCN5A
ENSG00000141622	55.5399	-2.06633	0.614954	-3.36014	0.000779031	0.0135116	RNF165
ENSG00000181458	3753.75	-1.31428	0.391148	-3.36005	0.000779275	0.0135116	TMEM45A
ENSG00000181444	242.341	1.21179	0.360604	3.36045	0.000778149	0.0135116	ZNF467
ENSG00000277224	399.186	1.25021	0.372057	3.36027	0.000778672	0.0135116	HIST1H2BF
ENSG00000184752	151.136	1.59714	0.475194	3.36102	0.000776546	0.0135116	NDUFA12
ENSG00000116396	462.364	-1.09383	0.325689	-3.35851	0.000783641	0.0135666	KCNC4
ENSG00000139269	35.0753	-2.63096	0.78391	-3.3562	0.000790208	0.0136699	INHBE
ENSG00000189350	436.949	-1.26774	0.377817	-3.35543	0.00079243	0.0136909	TOGARAM2
ENSG00000165669	364.594	1.1047	0.329234	3.35536	0.000792627	0.0136909	FAM204A
ENSG00000169762	420.982	-1.19227	0.355401	-3.35472	0.000794445	0.0137015	TAPT1
ENSG00000188486	401.359	1.14691	0.341872	3.35479	0.000794265	0.0137015	H2AFX
ENSG00000127184	781.709	1.14445	0.341272	3.35349	0.000797982	0.013752	COX7C
ENSG00000120903	63.442	-1.9178	0.572007	-3.35276	0.000800099	0.0137676	CHRNA2
ENSG00000125901	278.276	1.57364	0.46934	3.35288	0.000799766	0.0137676	MRPS26
ENSG00000141371	19.0776	-4.17982	1.2469	-3.35216	0.000801835	0.0137871	C17orf64
ENSG00000148408	67.7973	-2.73291	0.815471	-3.35133	0.000804258	0.0138078	CACNA1B
ENSG00000153015	381.471	1.24967	0.372866	3.35151	0.000803712	0.0138078	CWC27
ENSG00000159086	960.82	1.02011	0.304543	3.34964	0.000809162	0.0138816	PAXBP1
ENSG00000178297	137.331	-1.39358	0.4161	-3.34915	0.000810594	0.0138956	TMPRSS9
ENSG00000021645	90.2936	-2.10329	0.628128	-3.34851	0.000812475	0.0139174	NRXN3
ENSG00000171241	137.856	1.62546	0.485626	3.34715	0.000816479	0.0139754	SHCBP1
ENSG00000160908	497.981	-1.22291	0.36539	-3.34686	0.000817322	0.0139793	ZNF394
ENSG00000177426	192.577	-1.40574	0.420045	-3.34663	0.000818007	0.0139805	TGIF1
ENSG00000261115	33.0654	-2.58992	0.77401	-3.34611	0.000819527	0.0139887	TMEM178B
ENSG00000134987	392.332	1.40257	0.419172	3.34605	0.000819713	0.0139887	WDR36
ENSG00000276358	85.829	-9.63585	2.88126	-3.34432	0.000824835	0.0140655	PLEKHM1
ENSG00000105609	44.6103	-2.36372	0.707094	-3.34286	0.000829196	0.0141187	LILRB5
ENSG00000142102	752.217	-1.52183	0.455227	-3.34301	0.000828736	0.0141187	PGGHG
ENSG00000133706	1557.62	1.24979	0.373901	3.34256	0.000830101	0.0141235	LARS
ENSG00000145375	281.722	1.22782	0.367393	3.34199	0.000831798	0.0141418	SPATA5
ENSG00000168539	12.7098	-4.46753	1.33708	-3.34125	0.000834033	0.0141692	CHRM1
ENSG00000277564	71.8809	1.96542	0.588299	3.34086	0.000835205	0.0141785	RBFOX2
ENSG00000184730	198.191	1.56667	0.469004	3.34043	0.000836501	0.0141899	APOBR
ENSG00000121335	28.0429	-3.29181	0.986089	-3.33825	0.000843075	0.0142801	PRB2
ENSG00000254685	36.968	2.08535	0.624671	3.33831	0.000842884	0.0142801	FPGT
ENSG00000178217	25.1597	-2.84122	0.851305	-3.33748	0.000845405	0.0143014	SH2D4B
ENSG00000099985	33.9472	-2.35359	0.70525	-3.33723	0.000846164	0.0143014	OSM
ENSG00000013523	310.721	1.19112	0.356921	3.33722	0.00084622	0.0143014	ANGEL1
ENSG00000131732	259.387	1.42146	0.426168	3.33544	0.000851635	0.0143716	ZCCHC9
ENSG00000109576	189.601	1.52347	0.456744	3.33551	0.00085144	0.0143716	AADAT
ENSG00000106069	100.549	-1.59942	0.479564	-3.33515	0.000852535	0.0143761	CHN2
ENSG00000067064	638.381	-1.2329	0.369838	-3.33361	0.000857265	0.0144451	IDI1
ENSG00000172478	52.2288	-2.06559	0.619777	-3.3328	0.000859773	0.0144745	C2orf54
ENSG00000277140	19.9572	3.32346	0.997248	3.33263	0.000860281	0.0144745	MARF1
ENSG00000108590	51.8556	1.9532	0.586519	3.33016	0.000867974	0.0145824	MED31
ENSG00000187790	227.785	1.19567	0.359135	3.32931	0.000870599	0.0146156	FANCM
ENSG00000129951	132.161	-1.66794	0.50107	-3.32876	0.000872332	0.0146231	PLPPR3
ENSG00000106484	728.416	1.25462	0.376886	3.3289	0.000871895	0.0146231	MEST
ENSG00000187583	14.4365	-4.78201	1.43722	-3.32725	0.000877061	0.0146869	PLEKHN1
ENSG00000163104	514.244	1.20544	0.362306	3.32714	0.000877426	0.0146869	SMARCAD1
ENSG00000089006	1220.27	0.976165	0.293479	3.32618	0.000880458	0.0147059	SNX5
ENSG00000165792	480.876	1.13317	0.340684	3.32616	0.000880501	0.0147059	METTL17
ENSG00000113845	251.425	1.64954	0.496639	3.3214	0.000895685	0.0149265	TIMMDC1
ENSG00000178053	71.6992	1.72042	0.518066	3.32086	0.000897419	0.0149389	MLF1
ENSG00000166263	214.341	1.3255	0.399216	3.32025	0.000899361	0.0149549	STXBP4
ENSG00000138182	306.63	1.5153	0.456833	3.31696	0.000910022	0.0151211	KIF20B
ENSG00000182264	72.9312	-2.03933	0.614897	-3.31654	0.000911387	0.0151327	IZUMO1
ENSG00000228836	7.69008	-5.77771	1.74244	-3.31588	0.000913543	0.0151575	CT45A5
ENSG00000130589	301.977	-1.29293	0.390009	-3.31512	0.000916026	0.0151876	HELZ2
ENSG00000121578	320.141	-1.11011	0.334995	-3.31379	0.00092039	0.0152488	B4GALT4
ENSG00000175189	11.9583	-4.10217	1.23807	-3.31336	0.00092181	0.0152501	INHBC
ENSG00000020181	603.316	1.01963	0.30772	3.3135	0.000921353	0.0152501	ADGRA2
ENSG00000188428	159.205	1.46975	0.443662	3.31276	0.000923815	0.0152722	BLOC1S5
ENSG00000091428	77.501	1.81495	0.548121	3.31121	0.00092893	0.0153456	RAPGEF4
ENSG00000136141	609.707	-1.09365	0.33031	-3.311	0.000929646	0.0153462	LRCH1
ENSG00000135913	446.746	1.06868	0.322824	3.31043	0.000931542	0.0153664	USP37
ENSG00000206306	125.751	8.85063	2.67394	3.30996	0.000933083	0.0153806	HLA-DRB1
ENSG00000136826	444.146	1.89625	0.572968	3.30952	0.000934569	0.015394	KLF4
ENSG00000185182	8.50417	-4.96058	1.4995	-3.30815	0.000939145	0.0154581	GOLGA8EP
ENSG00000164649	940.245	1.16216	0.351437	3.30689	0.000943388	0.0155168	CDCA7L
ENSG00000113552	63.8121	2.13698	0.646266	3.30666	0.000944167	0.0155183	GNPDA1
ENSG00000185272	10.9272	-4.73313	1.43151	-3.30639	0.000945075	0.015522	RBM11
ENSG00000188760	19.257	-3.2143	0.972501	-3.30519	0.000949113	0.0155771	TMEM198
ENSG00000223760	31.2782	-2.88502	0.873147	-3.30417	0.000952588	0.0156229	MED15P9
ENSG00000009844	212.117	1.55326	0.47013	3.30389	0.000953525	0.0156269	VTA1
ENSG00000275428	23.7214	-3.65532	1.10692	-3.30226	0.000959105	0.0156918	OVOS2
ENSG00000187908	31.741	-3.02054	0.914838	-3.30172	0.000960931	0.0156918	DMBT1
ENSG00000173212	1546.57	-1.29342	0.391695	-3.30212	0.000959568	0.0156918	MAB21L3
ENSG00000103365	690.32	1.07937	0.326841	3.30245	0.000958454	0.0156918	GGA2
ENSG00000136518	337.352	1.21373	0.367591	3.30184	0.000960514	0.0156918	ACTL6A
ENSG00000175216	1117.71	1.04461	0.316456	3.30095	0.000963576	0.0157237	CKAP5
ENSG00000141682	301.815	-1.85852	0.563127	-3.30035	0.00096563	0.0157459	PMAIP1
ENSG00000225697	227.919	1.19457	0.362015	3.29978	0.000967591	0.0157665	SLC26A6
ENSG00000166477	389.237	1.21732	0.369062	3.29842	0.000972319	0.0158322	LEO1
ENSG00000142528	113.018	1.52832	0.463527	3.29715	0.000976714	0.0158924	ZNF473
ENSG00000179921	40.7762	-2.4559	0.745097	-3.29609	0.000980419	0.0159299	GPBAR1
ENSG00000119403	643.664	1.02882	0.312117	3.29626	0.000979807	0.0159299	PHF19
ENSG00000164270	36.37	-2.72682	0.827374	-3.29575	0.000981586	0.0159374	HTR4
ENSG00000088992	83.2877	1.63834	0.497195	3.29517	0.000983619	0.0159591	TESC
ENSG00000228278	19.5549	-3.29455	1.00047	-3.293	0.000991251	0.0160714	ORM2
ENSG00000092345	12.2107	-3.96041	1.20309	-3.29188	0.000995215	0.0161207	DAZL
ENSG00000159733	50.3588	-2.40637	0.731168	-3.29114	0.000997835	0.0161207	ZFYVE28
ENSG00000164855	429	-1.85723	0.564222	-3.29166	0.000995971	0.0161207	TMEM184A
ENSG00000222009	252.322	-1.68818	0.512932	-3.29123	0.000997493	0.0161207	BTBD19
ENSG00000011143	138.783	1.40146	0.425814	3.29125	0.000997438	0.0161207	MKS1
ENSG00000136997	806.398	1.71845	0.522291	3.29021	0.00100111	0.0161621	MYC
ENSG00000131044	35.7386	-2.28331	0.694115	-3.28952	0.00100357	0.0161903	TTLL9
ENSG00000155115	188.242	1.85072	0.562694	3.28903	0.00100532	0.016207	GTF3C6
ENSG00000215217	9.90886	-4.85464	1.4761	-3.28883	0.00100603	0.016207	C5orf49
ENSG00000160789	153.099	-1.97915	0.601924	-3.28804	0.00100887	0.0162298	LMNA
ENSG00000197847	456.627	-1.41768	0.431146	-3.28817	0.00100842	0.0162298	SLC22A20P
ENSG00000111058	26.2506	-2.44721	0.744406	-3.28747	0.00101094	0.0162515	ACSS3
ENSG00000166006	14.1127	-4.33118	1.31769	-3.28696	0.00101274	0.0162575	KCNC2
ENSG00000082516	334.803	1.21	0.368107	3.28709	0.0010123	0.0162575	GEMIN5
ENSG00000135624	929.561	1.12001	0.340979	3.2847	0.00102093	0.0163427	CCT7
ENSG00000133028	538.627	1.15414	0.351466	3.2838	0.00102419	0.0163835	SCO1
ENSG00000277443	487.576	1.05576	0.321619	3.28263	0.00102842	0.0164352	MARCKS
ENSG00000167641	52.5888	1.80589	0.550189	3.28231	0.00102959	0.0164352	PPP1R14A
ENSG00000214081	39.2393	-2.61146	0.796094	-3.28034	0.00103683	0.0165086	CYP4F30P
ENSG00000185950	378.117	-1.34321	0.409483	-3.28026	0.0010371	0.0165086	IRS2
ENSG00000188536	21.707	3.55608	1.08403	3.28042	0.00103654	0.0165086	HBA2
ENSG00000115392	202.875	1.38134	0.42135	3.27838	0.00104405	0.0165961	FANCL
ENSG00000086730	527.408	-1.0906	0.332782	-3.27721	0.00104837	0.016653	LAT2
ENSG00000137501	122.955	-1.44128	0.439822	-3.27697	0.00104926	0.0166555	SYTL2
ENSG00000080031	31.055	-3.15891	0.964203	-3.27619	0.00105217	0.01669	PTPRH
ENSG00000154832	655.507	1.05529	0.322194	3.27532	0.00105542	0.0167299	CXXC1
ENSG00000130383	19.2869	-4.36437	1.3329	-3.27435	0.00105905	0.0167672	FUT5
ENSG00000171094	21.8562	-3.08	0.940717	-3.2741	0.00105998	0.0167672	ALK
ENSG00000164687	210.9	1.44455	0.441189	3.27421	0.00105957	0.0167672	FABP5
ENSG00000143434	137.911	-1.2684	0.387592	-3.27251	0.00106597	0.0168502	SEMA6C
ENSG00000188042	66.5996	-1.71148	0.523047	-3.27213	0.0010674	0.0168611	ARL4C
ENSG00000168246	220.892	1.553	0.474655	3.27185	0.00106845	0.016866	UBTD2
ENSG00000196932	14.3757	-4.13954	1.26541	-3.27129	0.00107057	0.0168759	TMEM26
ENSG00000156858	537.311	-1.26208	0.385787	-3.27143	0.00107004	0.0168759	PRR14
ENSG00000132911	9.83021	-4.25494	1.30115	-3.27013	0.00107498	0.016922	NMUR2
ENSG00000027075	761.842	-1.08254	0.331031	-3.27022	0.00107463	0.016922	PRKCH
ENSG00000126261	965.518	1.1265	0.344637	3.26865	0.0010806	0.0169835	UBA2
ENSG00000140374	361.001	1.24878	0.382062	3.26852	0.00108113	0.0169835	ETFA
ENSG00000006695	119.027	1.67224	0.511594	3.26869	0.00108047	0.0169835	COX10
ENSG00000152669	8.02054	-4.81835	1.47427	-3.2683	0.00108197	0.016985	CCNO
ENSG00000170959	70.3374	-1.91842	0.587053	-3.26788	0.00108355	0.0169926	DCDC1
ENSG00000095303	297.624	1.27072	0.388863	3.26778	0.00108395	0.0169926	PTGS1
ENSG00000127081	147.616	1.37716	0.421468	3.26754	0.00108486	0.0169951	ZNF484
ENSG00000275302	13.1773	-4.28196	1.3112	-3.26567	0.00109205	0.0170842	CCL4
ENSG00000186871	95.6103	1.5877	0.486312	3.26477	0.00109554	0.0171152	ERCC6L
ENSG00000166126	27.2484	-2.7259	0.835163	-3.26391	0.00109886	0.0171554	AMN
ENSG00000275045	70.1436	2.19186	0.671652	3.26338	0.00110091	0.0171755	GTF2H2
ENSG00000118194	51.5548	-1.9473	0.596796	-3.26292	0.00110269	0.0171798	TNNT2
ENSG00000256235	188.291	-1.50374	0.46084	-3.26304	0.00110225	0.0171798	SMIM3
ENSG00000239900	816.588	1.20162	0.368309	3.26254	0.0011042	0.0171915	ADSL
ENSG00000173915	107.209	1.43126	0.438728	3.26229	0.00110517	0.0171948	USMG5
ENSG00000116001	782.855	1.28005	0.392426	3.26188	0.00110674	0.0172056	TIA1
ENSG00000114767	111.203	1.95674	0.599909	3.26172	0.00110737	0.0172056	RRP9
ENSG00000165194	23.3376	-2.60302	0.798406	-3.26027	0.00111305	0.0172701	PCDH19
ENSG00000109572	495.355	1.12759	0.345842	3.26041	0.0011125	0.0172701	CLCN3
ENSG00000205022	17.9678	-2.85485	0.875708	-3.26005	0.00111394	0.0172721	PABPN1L
ENSG00000172209	31.9742	-2.55243	0.783405	-3.25812	0.00112154	0.0173525	GPR22
ENSG00000152518	7415.15	-1.42262	0.436712	-3.25757	0.0011237	0.0173525	ZFP36L2
ENSG00000136213	1522.06	-1.40545	0.431434	-3.25763	0.00112348	0.0173525	CHST12
ENSG00000116604	861.59	-1.26571	0.388517	-3.2578	0.00112279	0.0173525	MEF2D
ENSG00000144554	578.288	1.01612	0.311893	3.2579	0.0011224	0.0173525	FANCD2
ENSG00000154358	2640.57	-0.972349	0.298624	-3.2561	0.00112954	0.0174271	OBSCN
ENSG00000129810	103.428	1.73539	0.532988	3.25597	0.00113007	0.0174271	SGO1
ENSG00000171115	145.749	1.57409	0.483579	3.25509	0.00113356	0.0174691	GIMAP8
ENSG00000146267	52.2344	-2.27118	0.697772	-3.2549	0.00113433	0.0174692	FAXC
ENSG00000128951	651.489	1.17108	0.360114	3.25197	0.00114609	0.0176264	DUT
ENSG00000080608	669.076	1.26974	0.390445	3.25202	0.00114587	0.0176264	PUM3
ENSG00000141574	22.5578	-3.88107	1.1938	-3.25102	0.00114993	0.0176734	SECTM1
ENSG00000140718	380.229	1.17197	0.360528	3.25072	0.00115113	0.0176799	FTO
ENSG00000111196	160.221	1.32111	0.406599	3.24918	0.00115739	0.0177521	MAGOHB
ENSG00000166508	2009.93	1.11241	0.342513	3.24778	0.00116309	0.0178274	MCM7
ENSG00000157240	47.3177	-2.0553	0.632943	-3.24721	0.00116541	0.0178391	FZD1
ENSG00000146555	74.9639	-1.83708	0.565727	-3.24729	0.0011651	0.0178391	SDK1
ENSG00000214491	122.098	-1.52443	0.46962	-3.24608	0.00117004	0.0178978	SEC14L6
ENSG00000116120	312.068	1.1853	0.365312	3.24463	0.00117605	0.0179776	FARSB
ENSG00000141437	5.48404	-6.19638	1.91053	-3.24328	0.0011816	0.0180383	SLC25A52
ENSG00000088876	215.116	1.57503	0.485712	3.24273	0.00118391	0.0180613	ZNF343
ENSG00000123933	669.651	-1.31251	0.404868	-3.24183	0.00118766	0.0181065	MXD4
ENSG00000187098	215.768	-1.41228	0.435683	-3.24154	0.00118887	0.0181128	MITF
ENSG00000006210	64.3376	-2.1399	0.660274	-3.24093	0.00119138	0.0181145	CX3CL1
ENSG00000103995	636.371	0.983723	0.303548	3.24075	0.00119217	0.0181145	CEP152
ENSG00000115053	12207.4	1.20293	0.371124	3.24132	0.00118978	0.0181145	NCL
ENSG00000118369	172.892	-1.91353	0.590504	-3.2405	0.00119321	0.0181181	USP35
ENSG00000143061	41.1524	-2.26095	0.697906	-3.23962	0.00119689	0.0181618	IGSF3
ENSG00000072657	71.2313	-1.87203	0.57803	-3.23863	0.00120105	0.0182128	TRHDE
ENSG00000273706	13.1874	-3.50924	1.08378	-3.23796	0.00120386	0.0182434	LHX1
ENSG00000111481	156.281	1.20218	0.37139	3.23698	0.00120804	0.0182586	COPZ1
ENSG00000093144	254.417	1.29298	0.399443	3.23696	0.00120809	0.0182586	ECHDC1
ENSG00000185090	18.5515	-2.56699	0.793177	-3.23635	0.00121071	0.0182861	MANEAL
ENSG00000118322	226.099	-1.34591	0.415973	-3.23557	0.00121402	0.0183167	ATP10B
ENSG00000135835	91.8846	-1.69726	0.52475	-3.23442	0.00121891	0.0183321	KIAA1614
ENSG00000135747	532.097	-1.29551	0.400553	-3.2343	0.00121939	0.0183321	ZNF670-ZNF695
ENSG00000112096	9459.95	-1.16204	0.359262	-3.23452	0.00121849	0.0183321	SOD2
ENSG00000150779	83.4627	2.07625	0.641855	3.23477	0.00121741	0.0183321	TIMM8B
ENSG00000129235	56.6226	2.12477	0.656808	3.23499	0.00121645	0.0183321	TXNDC17
ENSG00000136108	696.474	1.14373	0.353772	3.23295	0.00122518	0.0183947	CKAP2
ENSG00000143401	543.278	1.2631	0.390687	3.23302	0.00122489	0.0183947	ANP32E
ENSG00000144736	236.691	1.32183	0.408981	3.23202	0.0012292	0.0184428	SHQ1
ENSG00000085265	181.325	-1.2994	0.40209	-3.2316	0.00123098	0.0184574	FCN1
ENSG00000100678	334.354	-1.11558	0.345308	-3.23069	0.0012349	0.018504	SLC8A3
ENSG00000119121	50.0455	-1.941	0.601119	-3.22897	0.00124236	0.0186035	TRPM6
ENSG00000164674	73.4625	-2.42758	0.75198	-3.22825	0.00124549	0.0186381	SYTL3
ENSG00000177108	39.6964	-2.55496	0.791708	-3.22715	0.0012503	0.0186728	ZDHHC22
ENSG00000076344	46.9192	-2.11444	0.65524	-3.22697	0.0012511	0.0186728	RGS11
ENSG00000023445	132.145	-1.45899	0.452081	-3.22726	0.0012498	0.0186728	BIRC3
ENSG00000115421	260.207	1.05865	0.328108	3.22654	0.00125297	0.0186884	PAPOLG
ENSG00000118702	5.76163	-6.11	1.89453	-3.22508	0.00125938	0.0187718	GHRH
ENSG00000153406	255.645	1.55337	0.481715	3.22467	0.00126116	0.018786	NMRAL1
ENSG00000108576	38.9771	-2.30657	0.715438	-3.224	0.00126413	0.0188087	SLC6A4
ENSG00000234507	73.4231	-1.95979	0.607884	-3.22395	0.00126434	0.0188087	BRD2
ENSG00000166197	1623.25	1.33333	0.413631	3.22349	0.00126639	0.0188269	NOLC1
ENSG00000120457	120.885	-1.61785	0.50209	-3.22224	0.00127194	0.0188871	KCNJ5
ENSG00000166881	230.987	1.17086	0.363374	3.2222	0.0012721	0.0188871	NEMP1
ENSG00000158864	478.406	1.03231	0.320412	3.22181	0.00127384	0.0189006	NDUFS2
ENSG00000178996	195.348	1.4317	0.444481	3.22107	0.00127714	0.0189372	SNX18
ENSG00000168081	11.5252	-3.88492	1.20634	-3.22042	0.00128004	0.0189675	PNOC
ENSG00000174963	19.3961	-4.04924	1.25752	-3.22002	0.00128184	0.0189697	ZIC4
ENSG00000275993	280.698	-4.19795	1.30399	-3.21931	0.00128501	0.0189961	SIK1B
ENSG00000173578	22.8257	-3.26526	1.01438	-3.21897	0.00128652	0.0189961	XCR1
ENSG00000203734	26.1194	-2.56133	0.795724	-3.21887	0.00128696	0.0189961	ECT2L
ENSG00000091651	475.383	0.980862	0.304706	3.21905	0.00128617	0.0189961	ORC6
ENSG00000116721	22.2821	-2.95846	0.919364	-3.21795	0.00129111	0.0190449	PRAMEF1
ENSG00000167874	56.4013	-2.24786	0.698661	-3.21738	0.00129365	0.01907	TMEM88
ENSG00000081721	104.923	1.32767	0.412713	3.21694	0.00129564	0.019087	DUSP12
ENSG00000112333	16.2656	-3.07557	0.956211	-3.21642	0.00129802	0.0190973	NR2E1
ENSG00000139687	401.376	1.06942	0.332478	3.2165	0.00129764	0.0190973	RB1
ENSG00000167553	472.746	1.20071	0.373386	3.21573	0.00130115	0.0191309	TUBA1C
ENSG00000179097	308.51	-1.20663	0.37537	-3.2145	0.00130672	0.0191881	HTR1F
ENSG00000228284	1455.6	-1.07548	0.334565	-3.21456	0.00130643	0.0191881	HLA-DQA1
ENSG00000023516	694.587	1.03751	0.322796	3.21413	0.00130841	0.019194	AKAP11
ENSG00000277157	80.3522	1.59187	0.495286	3.21404	0.00130882	0.019194	HIST1H4D
ENSG00000119285	1011.3	1.17438	0.365412	3.21384	0.00130973	0.019195	HEATR1
ENSG00000198734	29.2169	-2.40376	0.748093	-3.21319	0.0013127	0.0192261	F5
ENSG00000155367	20.0783	-2.85826	0.889602	-3.21297	0.00131371	0.0192285	PPM1J
ENSG00000196793	47.1874	2.32669	0.724208	3.21274	0.00131474	0.0192312	ZNF239
ENSG00000049656	539.493	1.32984	0.41399	3.21224	0.00131704	0.0192525	CLPTM1L
ENSG00000081277	17.2419	-3.18479	0.991623	-3.21169	0.00131956	0.0192711	PKP1
ENSG00000157766	32.4578	-2.2928	0.713937	-3.21149	0.00132049	0.0192711	ACAN
ENSG00000168906	1919.84	1.08435	0.337676	3.21122	0.00132171	0.0192711	MAT2A
ENSG00000138071	1149.58	1.23199	0.383644	3.21129	0.00132142	0.0192711	ACTR2
ENSG00000171928	160.235	1.37148	0.427199	3.21041	0.00132546	0.0193134	TVP23B
ENSG00000086570	50.2174	-1.90103	0.592194	-3.21015	0.00132666	0.0193178	FAT2
ENSG00000101493	659.739	-1.43971	0.448511	-3.20998	0.00132746	0.0193178	ZNF516
ENSG00000234046	7.33418	-6.32291	1.97043	-3.20891	0.00133241	0.0193304	TRIM26
ENSG00000134070	58.1787	-1.8262	0.569085	-3.20901	0.00133194	0.0193304	IRAK2
ENSG00000159433	2400.86	-0.949832	0.296002	-3.20887	0.00133257	0.0193304	STARD9
ENSG00000107186	743.338	1.07135	0.333865	3.20892	0.00133236	0.0193304	MPDZ
ENSG00000125462	84.4082	-1.86898	0.582521	-3.20844	0.00133457	0.019347	C1orf61
ENSG00000078018	27.4035	-2.28204	0.711321	-3.20817	0.00133583	0.019353	MAP2
ENSG00000184445	1202.96	0.925759	0.288604	3.20772	0.00133793	0.0193711	KNTC1
ENSG00000068137	127.608	-2.2353	0.6973	-3.20565	0.00134758	0.0194702	PLEKHH3
ENSG00000168209	244.754	-1.59744	0.498342	-3.20552	0.0013482	0.0194702	DDIT4
ENSG00000164902	316.224	1.52246	0.474909	3.2058	0.00134687	0.0194702	PHAX
ENSG00000198842	67.8377	1.6715	0.521422	3.20565	0.00134759	0.0194702	DUSP27
ENSG00000108055	1283.45	1.30908	0.408516	3.20448	0.00135305	0.0195277	SMC3
ENSG00000153395	243.452	1.51826	0.473835	3.20418	0.00135446	0.0195296	LPCAT1
ENSG00000174013	185.954	1.32229	0.41273	3.20376	0.00135647	0.0195326	FBXO45
ENSG00000135218	324.507	1.90856	0.595814	3.20329	0.00135869	0.0195471	CD36
ENSG00000121931	169.856	1.32469	0.413581	3.20298	0.00136014	0.0195555	LRIF1
ENSG00000129317	781.072	1.1424	0.356761	3.20214	0.00136412	0.0196004	PUS7L
ENSG00000131462	209.776	1.29712	0.405108	3.20192	0.00136516	0.0196029	TUBG1
ENSG00000172543	219.542	-1.41057	0.440687	-3.20085	0.00137023	0.0196634	CTSW
ENSG00000274811	479.145	1.30095	0.406487	3.20048	0.00137198	0.0196761	CLPTM1L
ENSG00000127526	667.229	-1.09951	0.343638	-3.19961	0.00137613	0.0197231	SLC35E1
ENSG00000138759	57.5942	-2.10839	0.659067	-3.19906	0.00137877	0.019736	FRAS1
ENSG00000075223	136.055	1.66748	0.521237	3.19909	0.00137864	0.019736	SEMA3C
ENSG00000280789	298.927	1.46497	0.457987	3.19872	0.00138038	0.0197466	PAGR1
ENSG00000198865	147.374	1.37446	0.42972	3.1985	0.00138146	0.0197497	CCDC152
ENSG00000196922	249.042	1.4238	0.445481	3.1961	0.00139301	0.0198898	ZNF252P
ENSG00000105143	191.779	-1.32223	0.413822	-3.19516	0.00139752	0.0199292	SLC1A6
ENSG00000077684	499.849	1.0487	0.328205	3.19525	0.00139712	0.0199292	JADE1
ENSG00000135749	303.918	-1.16566	0.364883	-3.1946	0.00140022	0.0199552	PCNX2
ENSG00000073169	454.793	-1.52097	0.47632	-3.19317	0.00140718	0.0200418	SELENOO
ENSG00000116133	239.829	1.62879	0.510398	3.19122	0.00141674	0.0201653	DHCR24
ENSG00000276286	5.27524	-6.12138	1.91857	-3.19059	0.00141981	0.0201882	ADAM2
ENSG00000089818	206.978	-1.28548	0.402906	-3.19053	0.00142013	0.0201882	NECAP1
ENSG00000175445	18.9196	-3.77687	1.18389	-3.19024	0.00142157	0.020196	LPL
ENSG00000241127	48.8144	2.11498	0.663217	3.18897	0.00142783	0.0202597	YAE1D1
ENSG00000166839	124.085	-1.45253	0.455579	-3.18831	0.00143105	0.0202927	ANKDD1A
ENSG00000278570	26.2237	-3.04645	0.955991	-3.18669	0.0014391	0.0203856	NR2E3
ENSG00000048028	240.232	1.83944	0.577235	3.18663	0.0014394	0.0203856	USP28
ENSG00000178988	471.955	1.2977	0.407561	3.18406	0.00145226	0.0205422	MRFAP1L1
ENSG00000164611	81.0486	1.88121	0.590796	3.1842	0.00145156	0.0205422	PTTG1
ENSG00000198805	582.974	1.67227	0.525411	3.18279	0.00145863	0.0206195	PNP
ENSG00000101203	35.9679	-2.48884	0.782059	-3.18243	0.00146047	0.0206198	COL20A1
ENSG00000206240	64.6303	8.0215	2.52048	3.18252	0.00145999	0.0206198	HLA-DRB1
ENSG00000112511	106.386	-1.95846	0.615524	-3.18178	0.00146373	0.0206271	PHF1
ENSG00000129757	103.974	-1.46724	0.461162	-3.18162	0.00146454	0.0206271	CDKN1C
ENSG00000197063	682.204	-1.45977	0.458815	-3.1816	0.00146462	0.0206271	MAFG
ENSG00000134318	741.329	1.35965	0.427427	3.18102	0.00146757	0.0206394	ROCK2
ENSG00000154380	250.54	1.50505	0.473154	3.18089	0.00146821	0.0206394	ENAH
ENSG00000119421	84.2317	1.69856	0.533964	3.18103	0.00146754	0.0206394	NDUFA8
ENSG00000136750	30.5123	-2.90755	0.914189	-3.18047	0.00147038	0.0206571	GAD2
ENSG00000176945	11.2358	-4.21934	1.32739	-3.17868	0.00147945	0.0207461	MUC20
ENSG00000133321	41.0199	-1.90897	0.600539	-3.17876	0.00147906	0.0207461	RARRES3
ENSG00000122783	361.542	-1.38522	0.435761	-3.17886	0.00147853	0.0207461	C7orf49
ENSG00000100979	194.442	1.35959	0.427771	3.17832	0.00148129	0.0207591	PLTP
ENSG00000198015	605.29	1.07219	0.337394	3.17785	0.0014837	0.0207672	MRPL42
ENSG00000120699	186.548	1.13303	0.356524	3.17798	0.00148305	0.0207672	EXOSC8
ENSG00000130822	29.3315	-2.39189	0.753063	-3.17622	0.0014921	0.0208335	PNCK
ENSG00000104312	233.387	-1.12568	0.354403	-3.17626	0.00149187	0.0208335	RIPK2
ENSG00000164430	142.364	1.23484	0.388729	3.17662	0.00149002	0.0208335	CGAS
ENSG00000115233	219.967	1.73087	0.544933	3.17629	0.00149169	0.0208335	PSMD14
ENSG00000163029	838.54	1.05007	0.330726	3.17504	0.00149817	0.0209054	SMC6
ENSG00000100722	801.924	1.22871	0.387032	3.1747	0.00149991	0.0209168	ZC3H14
ENSG00000242574	74.3195	-6.49441	2.04589	-3.17436	0.00150165	0.0209283	HLA-DMB
ENSG00000155052	58.6612	-2.78491	0.877798	-3.17261	0.00151075	0.0210293	CNTNAP5
ENSG00000086696	228.158	-1.21166	0.381905	-3.17267	0.00151044	0.0210293	HSD17B2
ENSG00000095319	888.579	0.95437	0.300929	3.17142	0.00151697	0.021103	NUP188
ENSG00000154415	7.73902	-4.76806	1.50393	-3.1704	0.0015223	0.0211383	PPP1R3A
ENSG00000129159	30.9216	-2.9103	0.91788	-3.17067	0.00152087	0.0211383	KCNC1
ENSG00000167635	763.984	1.2422	0.391804	3.17047	0.00152191	0.0211383	ZNF146
ENSG00000124313	56.9497	-1.92685	0.607854	-3.16993	0.00152477	0.0211559	IQSEC2
ENSG00000170638	1189.28	-1.66786	0.526187	-3.1697	0.00152594	0.0211559	TRABD
ENSG00000142207	877.336	1.0475	0.330482	3.16962	0.00152636	0.0211559	URB1
ENSG00000166845	134.985	1.34892	0.425673	3.1689	0.00153016	0.0211957	C18orf54
ENSG00000104327	156.442	-1.60322	0.506074	-3.16794	0.00153521	0.0212397	CALB1
ENSG00000120696	109.553	1.33767	0.422248	3.16797	0.00153509	0.0212397	KBTBD7
ENSG00000142920	36.5998	-2.87389	0.907337	-3.16739	0.00153816	0.0212547	AZIN2
ENSG00000174945	214.821	-1.65044	0.521064	-3.16744	0.00153789	0.0212547	AMZ1
ENSG00000187642	8.5409	-5.17084	1.63274	-3.16696	0.00154041	0.0212718	PERM1
ENSG00000162643	14.2205	-4.19353	1.32422	-3.1668	0.00154127	0.0212718	WDR63
ENSG00000171401	14.6611	-3.57341	1.12875	-3.1658	0.00154659	0.0213323	KRT13
ENSG00000143036	9.40946	-5.13081	1.62112	-3.16498	0.00155092	0.0213745	SLC44A3
ENSG00000142864	3005.49	1.08412	0.342761	3.16289	0.0015621	0.021507	SERBP1
ENSG00000134109	517.601	-1.04163	0.329373	-3.16247	0.00156435	0.0215203	EDEM1
ENSG00000206053	447.002	1.60433	0.507322	3.16236	0.00156496	0.0215203	JPT2
ENSG00000110700	1823.32	1.00691	0.318431	3.16211	0.00156631	0.0215259	RPS13
ENSG00000159079	324.394	1.27082	0.401968	3.1615	0.00156961	0.0215582	C21orf59
ENSG00000163166	1070.15	1.08904	0.344501	3.1612	0.00157121	0.0215671	IWS1
ENSG00000116032	143.835	-1.85667	0.587685	-3.1593	0.00158151	0.0216824	GRIN3B
ENSG00000132432	77.7941	1.45839	0.461601	3.15942	0.00158085	0.0216824	SEC61G
ENSG00000055732	71.1809	-1.65831	0.524929	-3.15911	0.0015825	0.0216828	MCOLN3
ENSG00000141582	381.824	-1.12581	0.356432	-3.15855	0.00158558	0.0216988	CBX4
ENSG00000188229	930.951	1.05907	0.335288	3.15868	0.00158483	0.0216988	TUBB4B
ENSG00000180259	8.90672	-5.31636	1.68383	-3.15729	0.0015924	0.021753	PRNT
ENSG00000094755	322.29	-1.1965	0.378956	-3.15735	0.0015921	0.021753	GABRP
ENSG00000278243	106.535	5.92327	1.87604	3.15732	0.00159228	0.021753	TSTA3
ENSG00000077274	12.0785	-4.04005	1.28007	-3.15613	0.00159879	0.0217617	CAPN6
ENSG00000107331	697.417	-0.974327	0.308693	-3.1563	0.00159786	0.0217617	ABCA2
ENSG00000172340	128.716	1.44696	0.458432	3.15634	0.00159765	0.0217617	SUCLG2
ENSG00000175606	63.5953	1.65557	0.52449	3.15654	0.00159653	0.0217617	TMEM70
ENSG00000180998	260.579	-1.35163	0.428293	-3.15586	0.00160024	0.0217639	GPR137C
ENSG00000004455	701.174	1.11381	0.352945	3.15575	0.00160086	0.0217639	AK2
ENSG00000177098	16.3156	-3.52908	1.11885	-3.15421	0.00160932	0.0218397	SCN4B
ENSG00000106278	744.511	-1.35229	0.428681	-3.15455	0.00160748	0.0218397	PTPRZ1
ENSG00000100304	393.399	1.35721	0.430277	3.15427	0.001609	0.0218397	TTLL12
ENSG00000139117	282.119	1.09146	0.346081	3.15379	0.00161166	0.0218583	CPNE8
ENSG00000129244	42.8974	-1.9292	0.612019	-3.15219	0.00162049	0.021965	ATP1B2
ENSG00000162843	21.4341	-3.03318	0.962575	-3.15111	0.00162649	0.0220253	WDR64
ENSG00000110958	1317.39	0.938176	0.297735	3.15104	0.00162688	0.0220253	PTGES3
ENSG00000127125	190.753	1.47473	0.468193	3.14983	0.00163366	0.022104	PPCS
ENSG00000175311	82.9134	-1.57377	0.499845	-3.14851	0.00164107	0.0221911	ANKS4B
ENSG00000174607	137.053	-1.50645	0.478529	-3.14808	0.00164345	0.0221942	UGT8
ENSG00000162889	685.914	-1.1511	0.365682	-3.1478	0.00164502	0.0221942	MAPKAPK2
ENSG00000196262	2704.96	1.1326	0.359811	3.14777	0.00164521	0.0221942	PPIA
ENSG00000166428	378.621	1.25999	0.400266	3.14788	0.00164462	0.0221942	PLD4
ENSG00000163435	43.0261	-2.06151	0.654954	-3.14756	0.00164638	0.0221969	ELF3
ENSG00000135604	50.9494	-2.18541	0.694393	-3.14723	0.00164824	0.0222087	STX11
ENSG00000080345	1702.11	0.912149	0.289888	3.14655	0.00165209	0.0222474	RIF1
ENSG00000146374	23.4124	-3.74504	1.19049	-3.14579	0.00165641	0.0222661	RSPO3
ENSG00000180720	16.7935	-3.36543	1.06981	-3.14583	0.00165618	0.0222661	CHRM4
ENSG00000134216	19.7135	-2.8765	0.914392	-3.1458	0.00165631	0.0222661	CHIA
ENSG00000117174	477.532	1.06418	0.338417	3.14458	0.00166326	0.0223316	ZNHIT6
ENSG00000196937	256.978	-1.57635	0.501622	-3.14251	0.00167504	0.0224633	FAM3C
ENSG00000110077	242.134	2.06663	0.657871	3.1414	0.00168144	0.0225359	MS4A6A
ENSG00000180043	23.8939	-2.71168	0.863507	-3.14031	0.0016877	0.0226049	FAM71E2
ENSG00000100285	172.808	1.20635	0.384168	3.14016	0.00168858	0.0226049	NEFH
ENSG00000108474	419.574	-1.03096	0.328336	-3.13994	0.00168982	0.0226082	PIGL
ENSG00000174718	821.033	1.18322	0.376995	3.13855	0.00169788	0.0227027	KIAA1551
ENSG00000159184	481.22	-1.46891	0.468079	-3.13818	0.00170001	0.0227178	HOXB13
ENSG00000104219	346.781	-1.44175	0.459574	-3.13716	0.00170594	0.0227836	ZDHHC2
ENSG00000012232	242.684	-1.15883	0.369432	-3.13679	0.00170808	0.0227988	EXTL3
ENSG00000184254	18.7259	-3.5406	1.1293	-3.13522	0.00171723	0.022867	ALDH1A3
ENSG00000102554	44.8095	-2.01658	0.643224	-3.13511	0.00171787	0.022867	KLF5
ENSG00000138162	143.966	-1.46303	0.466667	-3.13506	0.00171822	0.022867	TACC2
ENSG00000100591	783.208	1.33931	0.427166	3.13534	0.00171654	0.022867	AHSA1
ENSG00000100632	185.174	1.46482	0.467226	3.13514	0.00171773	0.022867	ERH
ENSG00000139344	171.623	-1.67622	0.534825	-3.13415	0.00172352	0.0229142	AMDHD1
ENSG00000137547	173.248	1.58682	0.506307	3.13411	0.00172379	0.0229142	MRPL15
ENSG00000124562	488.863	1.19323	0.380762	3.1338	0.00172559	0.0229249	SNRPC
ENSG00000148702	9.11294	-3.82185	1.21977	-3.13326	0.00172878	0.0229403	HABP2
ENSG00000167721	650.782	1.14373	0.365009	3.13342	0.00172782	0.0229403	TSR1
ENSG00000065183	716.686	1.44707	0.461969	3.1324	0.00173383	0.022994	WDR3
ENSG00000121101	92.4992	-1.99557	0.637294	-3.13132	0.00174021	0.0230652	TEX14
ENSG00000169239	226.551	-1.11922	0.357487	-3.1308	0.0017433	0.0230926	CA5B
ENSG00000172260	675.847	-1.1899	0.380087	-3.1306	0.00174451	0.0230952	NEGR1
ENSG00000135241	154.893	-1.45608	0.46534	-3.12906	0.00175366	0.0232028	PNPLA8
ENSG00000151500	209.034	1.38911	0.444004	3.12859	0.00175648	0.0232265	THYN1
ENSG00000181773	33.9243	-2.51544	0.80437	-3.12721	0.00176473	0.0233137	GPR3
ENSG00000162772	321.632	-1.61554	0.516619	-3.12715	0.00176512	0.0233137	ATF3
ENSG00000173157	25.5401	-3.07233	0.982934	-3.12567	0.00177399	0.0234003	ADAMTS20
ENSG00000104419	184.928	-1.32133	0.422753	-3.12554	0.00177476	0.0234003	NDRG1
ENSG00000116478	812.921	0.895366	0.286565	3.12447	0.00178124	0.0234721	HDAC1
ENSG00000118640	406.997	1.17799	0.377054	3.12419	0.00178296	0.0234812	VAMP8
ENSG00000106591	186.79	1.20134	0.384752	3.12238	0.00179394	0.023612	MRPL32
ENSG00000170476	305.956	-1.29418	0.414531	-3.12203	0.00179609	0.0236267	MZB1
ENSG00000124279	48.5359	2.10232	0.673532	3.12134	0.00180029	0.0236682	FASTKD3
ENSG00000105327	51.1026	-2.20269	0.705738	-3.12112	0.00180165	0.0236725	BBC3
ENSG00000197312	460.77	1.11051	0.355851	3.12071	0.00180418	0.023692	DDI2
ENSG00000109452	906.504	-0.990074	0.317284	-3.12047	0.00180566	0.0236977	INPP4B
ENSG00000213390	156.221	1.50992	0.483926	3.12014	0.00180764	0.0237092	ARHGAP19
ENSG00000156411	530.324	1.28045	0.41043	3.11978	0.00180989	0.0237122	C14orf2
ENSG00000274997	216.755	1.46572	0.469863	3.11946	0.00181185	0.0237173	HIST1H2AH
ENSG00000205642	11.5398	-3.60734	1.1566	-3.11892	0.00181515	0.0237335	VCX3B
ENSG00000145362	60.035	-2.01154	0.645049	-3.11843	0.00181818	0.0237335	ANK2
ENSG00000143851	1255.95	0.969055	0.310743	3.11851	0.00181767	0.0237335	PTPN7
ENSG00000168291	482.142	1.32872	0.426101	3.11832	0.00181883	0.0237335	PDHB
ENSG00000127129	14.993	-2.91614	0.936397	-3.11422	0.00184434	0.0240388	EDN2
ENSG00000126524	339.679	-1.15805	0.371956	-3.11341	0.00184942	0.0240912	SBDS
ENSG00000121898	44.0265	-2.04347	0.656433	-3.11298	0.00185206	0.0241018	CPXM2
ENSG00000229676	66.5278	1.62522	0.522084	3.11294	0.00185236	0.0241018	ZNF492
ENSG00000128973	299.525	1.16189	0.373296	3.11251	0.00185507	0.0241233	CLN6
ENSG00000115919	1303.22	-1.2238	0.393294	-3.11166	0.00186036	0.0241783	KYNU
ENSG00000198756	32.8957	-2.34871	0.755252	-3.10984	0.0018719	0.0243143	COLGALT2
ENSG00000158486	68.8411	-1.81452	0.583552	-3.10944	0.00187445	0.0243336	DNAH3
ENSG00000125675	30.5065	-2.91795	0.939193	-3.10687	0.00189078	0.0245147	GRIA3
ENSG00000237071	56.3004	2.64776	0.852263	3.10674	0.00189163	0.0245147	TRIM27
ENSG00000162383	17.5984	-3.08073	0.991731	-3.10642	0.0018937	0.0245274	SLC1A7
ENSG00000187268	63.0277	-2.76259	0.889577	-3.10551	0.0018995	0.0245885	FAM9C
ENSG00000111237	174.683	1.31234	0.422722	3.10449	0.00190606	0.0246454	VPS29
ENSG00000084733	442.199	1.35165	0.435364	3.10464	0.00190511	0.0246454	RAB10
ENSG00000125977	651.417	1.13878	0.366838	3.1043	0.00190729	0.0246473	EIF2S2
ENSG00000133138	2829.44	-1.17276	0.377889	-3.10345	0.00191278	0.0246762	TBC1D8B
ENSG00000198952	992.773	1.08786	0.350527	3.10351	0.00191241	0.0246762	SMG5
ENSG00000100749	172.349	1.1796	0.38009	3.10347	0.00191264	0.0246762	VRK1
ENSG00000239732	29.3339	-2.74247	0.883853	-3.10286	0.00191661	0.0247116	TLR9
ENSG00000232423	7.55386	-5.85993	1.88888	-3.10233	0.00192003	0.0247134	PRAMEF6
ENSG00000109061	24.6608	-2.40487	0.775106	-3.10264	0.00191806	0.0247134	MYH1
ENSG00000107736	128.687	-1.6902	0.544843	-3.10217	0.00192106	0.0247134	CDH23
ENSG00000095951	613.117	-1.12107	0.361399	-3.10204	0.00192193	0.0247134	HIVEP1
ENSG00000164741	197.824	1.4878	0.479625	3.102	0.00192219	0.0247134	DLC1
ENSG00000180900	450.1	1.16507	0.375682	3.10122	0.00192728	0.0247536	SCRIB
ENSG00000156110	181.853	1.14672	0.369891	3.10016	0.00193414	0.024811	ADK
ENSG00000167196	426.318	1.0729	0.346175	3.0993	0.00193975	0.0248689	FBXO22
ENSG00000158786	16.1333	-2.77943	0.896917	-3.09887	0.00194261	0.0248915	PLA2G2F
ENSG00000164975	317.126	1.2676	0.409283	3.09712	0.00195409	0.0250245	SNAPC3
ENSG00000172650	114.267	1.68601	0.544542	3.09619	0.00196023	0.025089	AGAP5
ENSG00000170370	97.3269	-1.75649	0.567379	-3.0958	0.00196285	0.0250943	EMX2
ENSG00000094916	3041.59	1.14145	0.368737	3.09556	0.0019644	0.0250999	CBX5
ENSG00000128342	18.2062	-2.76577	0.893647	-3.09492	0.00196864	0.0251236	LIF
ENSG00000172771	214.16	-1.39924	0.452127	-3.09478	0.00196957	0.0251236	EFCAB12
ENSG00000108064	332.693	1.37358	0.443799	3.09504	0.00196785	0.0251236	TFAM
ENSG00000082497	13.5909	-4.00587	1.29462	-3.09424	0.00197317	0.0251273	SERTAD4
ENSG00000281230	13.5909	-4.00587	1.29462	-3.09424	0.00197317	0.0251273	SERTAD4
ENSG00000068354	124.806	-1.3798	0.445923	-3.09425	0.00197313	0.0251273	TBC1D25
ENSG00000217801	208.023	-1.1192	0.361782	-3.09357	0.00197762	0.0251699	LOC100288175
ENSG00000233954	66.1967	-1.57343	0.508715	-3.09296	0.00198172	0.0252079	UQCRHL
ENSG00000128654	102.327	1.65717	0.535869	3.09249	0.00198487	0.0252338	MTX2
ENSG00000188886	125.108	-5.25944	1.70088	-3.09218	0.0019869	0.0252456	ASTL
ENSG00000102174	40.2071	-2.46685	0.797858	-3.09184	0.00198919	0.0252605	PHEX
ENSG00000161958	134.279	-1.50159	0.485745	-3.09132	0.00199268	0.0252885	FGF11
ENSG00000150433	121.457	1.60774	0.520104	3.09118	0.00199362	0.0252885	TMEM218
ENSG00000146722	104.449	-1.841	0.595813	-3.0899	0.00200223	0.0253411	LOC541473
ENSG00000111716	2500.41	1.14844	0.371665	3.09	0.00200159	0.0253411	LDHB
ENSG00000139719	204.495	1.16349	0.376516	3.09014	0.0020006	0.0253411	VPS33A
ENSG00000179833	717.588	-1.18112	0.382286	-3.08963	0.00200404	0.0253499	SERTAD2
ENSG00000204382	9.23957	-4.68882	1.51823	-3.08835	0.0020127	0.0254312	XAGE1E
ENSG00000065485	140.165	1.25351	0.405882	3.08837	0.00201257	0.0254312	PDIA5
ENSG00000198576	54.0233	-2.23982	0.725447	-3.0875	0.00201847	0.0254763	ARC
ENSG00000188981	55.2911	-1.98958	0.644398	-3.0875	0.00201851	0.0254763	MSANTD1
ENSG00000126950	22.7163	-2.44615	0.792382	-3.08709	0.00202127	0.0254969	TMEM35A
ENSG00000147883	20.006	-3.05682	0.990268	-3.08686	0.00202284	0.0255026	CDKN2B
ENSG00000029725	1188.77	1.10167	0.356963	3.08623	0.00202713	0.0255426	RABEP1
ENSG00000067225	2781.1	0.947241	0.307007	3.08541	0.00203275	0.0255708	PKM
ENSG00000115484	1105.72	1.10366	0.357683	3.08559	0.00203152	0.0255708	CCT4
ENSG00000081791	609.415	1.11266	0.360622	3.08541	0.00203275	0.0255708	KIAA0141
ENSG00000185483	23.7581	-2.50513	0.812231	-3.08426	0.00204057	0.025655	ROR1
ENSG00000273514	7.26256	-6.36744	2.06506	-3.08342	0.00204634	0.0256849	FOXD4L6
ENSG00000234511	48.7479	-1.75841	0.570252	-3.08357	0.00204533	0.0256849	C5orf58
ENSG00000078668	305.56	1.22711	0.39795	3.08357	0.00204536	0.0256849	VDAC3
ENSG00000198856	324.218	1.30057	0.421934	3.08241	0.00205335	0.0257586	OSTC
ENSG00000116171	255.665	1.11086	0.360549	3.08103	0.00206285	0.0258493	SCP2
ENSG00000182831	1087.3	-0.942776	0.306114	-3.07982	0.00207127	0.0259405	C16orf72
ENSG00000244280	8.02874	-4.81959	1.5653	-3.07902	0.00207683	0.0259959	ECEL1P2
ENSG00000198000	1123.02	1.07673	0.349811	3.07804	0.00208368	0.0260672	NOL8
ENSG00000146857	10.9528	-3.98615	1.29539	-3.07717	0.00208974	0.0261051	STRA8
ENSG00000101076	55.3225	-1.83605	0.596674	-3.07714	0.00208995	0.0261051	HNF4A
ENSG00000122705	612.391	1.13311	0.368238	3.07711	0.00209016	0.0261051	CLTA
ENSG00000183978	52.9148	1.89817	0.617006	3.07641	0.00209507	0.0261522	COA3
ENSG00000105472	125.828	1.53275	0.498394	3.07538	0.00210236	0.0262144	CLEC11A
ENSG00000109738	32.7758	2.28491	0.743227	3.07431	0.00210991	0.0262796	GLRB
ENSG00000260103	619.698	-1.11228	0.36197	-3.07286	0.00212018	0.0263787	LOC101929333
ENSG00000222011	98.6122	1.46552	0.477163	3.07132	0.00213113	0.0265004	FAM185A
ENSG00000174175	41.2787	1.79675	0.585104	3.07081	0.00213477	0.0265312	SELP
ENSG00000175161	20.0994	-3.119	1.01577	-3.07059	0.00213637	0.0265366	CADM2
ENSG00000164175	7.00929	-5.14857	1.67721	-3.06973	0.00214251	0.0265447	SLC45A2
ENSG00000076864	28.6484	-2.48579	0.809637	-3.07025	0.00213878	0.0265447	RAP1GAP
ENSG00000137700	194.097	1.16834	0.380594	3.06978	0.00214218	0.0265447	SLC37A4
ENSG00000157570	149.966	1.54732	0.504016	3.06999	0.00214066	0.0265447	TSPAN18
ENSG00000155636	96.0491	1.92066	0.625688	3.06968	0.00214287	0.0265447	RBM45
ENSG00000158220	80.9828	-1.48706	0.484505	-3.06924	0.00214607	0.0265698	ESYT3
ENSG00000150776	367.094	1.10321	0.359654	3.06744	0.00215904	0.0267159	NKAPD1
ENSG00000136045	317.872	1.27563	0.416027	3.06621	0.0021679	0.0267951	PWP1
ENSG00000166797	212.358	1.40144	0.457082	3.06606	0.00216897	0.0267951	FAM96A
ENSG00000276910	127.805	1.52502	0.497538	3.06514	0.00217567	0.0268632	GTF2H2
ENSG00000179091	261.833	1.18527	0.386794	3.06435	0.00218147	0.0269202	CYC1
ENSG00000131969	227.939	-1.22904	0.40121	-3.06332	0.00218896	0.026998	ABHD12B
ENSG00000147166	54.1626	-1.77364	0.579024	-3.06316	0.00219016	0.0269982	ITGB1BP2
ENSG00000177398	54.9281	-1.72749	0.564023	-3.06279	0.00219284	0.0270097	UMODL1
ENSG00000074071	299.789	1.5287	0.499133	3.0627	0.00219347	0.0270097	MRPS34
ENSG00000102104	10.372	-4.99833	1.63278	-3.06123	0.00220428	0.027128	RS1
ENSG00000152592	9.30062	-4.66707	1.52485	-3.06069	0.00220831	0.0271629	DMP1
ENSG00000013588	340.511	-1.62533	0.531382	-3.05869	0.00222308	0.0272689	GPRC5A
ENSG00000151304	228.196	1.10231	0.360403	3.05855	0.00222413	0.0272689	SRFBP1
ENSG00000153767	113.162	1.43372	0.468713	3.05884	0.00222197	0.0272689	GTF2E1
ENSG00000172508	134.634	-1.45609	0.476432	-3.05625	0.00224127	0.0274347	CARNS1
ENSG00000251247	219.797	-1.25566	0.410832	-3.05639	0.00224021	0.0274347	ZNF345
ENSG00000082996	196.369	1.35465	0.443226	3.05635	0.00224051	0.0274347	RNF13
ENSG00000167513	520.331	1.15053	0.376498	3.05586	0.00224412	0.0274549	CDT1
ENSG00000007908	18.7518	-3.232	1.05779	-3.05544	0.00224732	0.0274793	SELE
ENSG00000160360	1063.44	-0.911755	0.298557	-3.05387	0.0022591	0.0276084	GPSM1
ENSG00000262406	8.55058	-5.41426	1.77409	-3.05186	0.00227431	0.0277734	MMP12
ENSG00000102898	266.309	1.39216	0.456195	3.05169	0.0022756	0.0277734	NUTF2
ENSG00000181544	61.3073	1.75597	0.575425	3.0516	0.00227627	0.0277734	FANCB
ENSG00000170802	215.307	1.36695	0.4481	3.05056	0.00228416	0.027847	FOXN2
ENSG00000165983	116.685	1.39667	0.457851	3.05048	0.00228475	0.027847	PTER
ENSG00000204287	161.94	-11.0848	3.63477	-3.04966	0.00229098	0.0278631	HLA-DRA
ENSG00000144681	52.7371	-2.07759	0.681218	-3.04981	0.00228985	0.0278631	STAC
ENSG00000137819	65.0874	-1.80068	0.590395	-3.04995	0.00228879	0.0278631	PAQR5
ENSG00000156009	11.5286	-4.36928	1.43288	-3.0493	0.00229373	0.0278782	MAGEA8
ENSG00000276644	372.3	-0.949188	0.311309	-3.04902	0.00229589	0.0278782	DACH1
ENSG00000152076	26.1543	-2.94433	0.965724	-3.04883	0.00229732	0.0278806	CCDC74B
ENSG00000188959	37.3491	-1.94258	0.637315	-3.04806	0.00230324	0.0279078	C9orf152
ENSG00000107281	543.717	-1.29127	0.423626	-3.04815	0.00230258	0.0279078	NPDC1
ENSG00000158669	404.643	1.07039	0.35117	3.04808	0.0023031	0.0279078	GPAT4
ENSG00000184999	8.25566	-4.7742	1.56708	-3.04657	0.0023147	0.027987	SLC22A10
ENSG00000009724	71.867	-1.44905	0.475629	-3.04659	0.00231451	0.027987	MASP2
ENSG00000151967	257.055	-1.40334	0.46058	-3.0469	0.00231211	0.027987	SCHIP1
ENSG00000130598	39.1663	2.06506	0.67776	3.04689	0.00231225	0.027987	TNNI2
ENSG00000177000	541.517	-1.40325	0.460725	-3.04574	0.00232111	0.0280495	MTHFR
ENSG00000186417	26.3146	-2.26558	0.744004	-3.04512	0.00232587	0.0280921	GLDN
ENSG00000106541	13.6011	-3.6207	1.18918	-3.0447	0.00232914	0.0281167	AGR2
ENSG00000280688	6.08473	5.68123	1.86624	3.04422	0.00233287	0.0281318	CEP72
ENSG00000122566	10453.1	0.86614	0.28458	3.04358	0.00233783	0.0281767	HNRNPA2B1
ENSG00000142227	199.361	-1.20043	0.394495	-3.04295	0.00234271	0.0282056	EMP3
ENSG00000185164	399.287	1.14907	0.377615	3.04297	0.00234254	0.0282056	NOMO2
ENSG00000179709	20.4338	-2.63365	0.865629	-3.04247	0.00234649	0.0282307	NLRP8
ENSG00000149100	858.726	1.06087	0.348736	3.04204	0.00234984	0.0282307	EIF3M
ENSG00000155660	765.366	1.16192	0.381973	3.04189	0.00235101	0.0282307	PDIA4
ENSG00000079950	581.304	1.20812	0.397122	3.04218	0.00234872	0.0282307	STX7
ENSG00000196843	421.267	-1.51197	0.497079	-3.04171	0.00235235	0.028232	ARID5A
ENSG00000170153	198.608	-1.07871	0.354711	-3.04109	0.00235721	0.0282709	RNF150
ENSG00000160679	407.89	1.17212	0.385554	3.0401	0.00236498	0.0283387	CHTOP
ENSG00000277322	100.183	-1.7204	0.566046	-3.03932	0.0023711	0.028382	GOLGA6L6
ENSG00000157064	38.6934	-2.14017	0.704288	-3.03877	0.00237548	0.0284084	NMNAT2
ENSG00000066322	118.396	1.2843	0.422646	3.03873	0.0023758	0.0284084	ELOVL1
ENSG00000152936	68.7582	-1.72486	0.567721	-3.03821	0.00237985	0.0284173	LMNTD1
ENSG00000166546	55.4074	-1.70966	0.562789	-3.03784	0.0023828	0.0284173	BEAN1
ENSG00000139636	550.899	-1.18894	0.391321	-3.03827	0.00237942	0.0284173	LMBR1L
ENSG00000147124	161.701	1.45884	0.480217	3.03788	0.00238248	0.0284173	ZNF41
ENSG00000179270	19.5577	-2.97997	0.981034	-3.03759	0.00238482	0.0284265	C2orf71
ENSG00000105176	590.249	0.978835	0.322319	3.03685	0.00239064	0.028481	URI1
ENSG00000225828	170.248	-2.07386	0.683032	-3.03625	0.00239538	0.0284927	FAM229A
ENSG00000112149	219.366	-1.59411	0.524973	-3.03655	0.00239299	0.0284927	CD83
ENSG00000102230	96.1979	-1.42874	0.470601	-3.03598	0.00239752	0.0285032	PCYT1B
ENSG00000168952	33.4458	-2.03491	0.670337	-3.03565	0.00240014	0.0285184	STXBP6
ENSG00000101052	118.766	1.49854	0.49367	3.03551	0.00240131	0.0285184	IFT52
ENSG00000182795	16.5624	-3.08701	1.01714	-3.035	0.00240533	0.0285478	C1orf116
ENSG00000174282	633.109	-1.17329	0.386603	-3.03488	0.0024063	0.0285478	ZBTB4
ENSG00000182752	41.0808	-2.31759	0.764325	-3.0322	0.00242779	0.0287877	PAPPA
ENSG00000184454	65.7345	-1.6142	0.532543	-3.03112	0.00243647	0.0288605	NCMAP
ENSG00000100823	1685.93	1.06664	0.351884	3.03121	0.00243576	0.0288605	APEX1
ENSG00000263310	11.7196	-5.01358	1.65488	-3.02957	0.00244905	0.0289793	SALL3
ENSG00000189007	532.974	1.04174	0.343842	3.02971	0.0024479	0.0289793	ADAT2
ENSG00000165061	22.3663	-2.88171	0.95152	-3.02853	0.00245745	0.0290486	ZMAT4
ENSG00000143028	19.4771	-2.63859	0.871364	-3.02812	0.00246082	0.0290732	SYPL2
ENSG00000119185	218.146	1.21796	0.402321	3.02734	0.00246716	0.029133	ITGB1BP1
ENSG00000078967	260.357	-1.05981	0.350138	-3.02684	0.00247128	0.0291665	UBE2D4
ENSG00000139287	319.704	-1.15805	0.382678	-3.02617	0.00247674	0.0291776	TPH2
ENSG00000124831	3164.14	-0.990231	0.327224	-3.02616	0.00247683	0.0291776	LRRFIP1
ENSG00000120800	723.256	1.05165	0.347503	3.02631	0.00247561	0.0291776	UTP20
ENSG00000164032	566.589	1.19482	0.394922	3.02545	0.00248262	0.0292245	H2AFZ
ENSG00000145220	295.456	1.5448	0.510861	3.02391	0.00249528	0.0293431	LYAR
ENSG00000172216	403.002	-1.40246	0.463994	-3.02257	0.00250637	0.0294583	CEBPB
ENSG00000172927	27.3363	-2.29456	0.759229	-3.02222	0.00250928	0.0294655	MYEOV
ENSG00000145833	1293.34	0.86643	0.28669	3.02218	0.00250958	0.0294655	DDX46
ENSG00000171791	189.684	1.15331	0.381705	3.02147	0.00251548	0.0295196	BCL2
ENSG00000099994	16.7868	-2.82002	0.933522	-3.02084	0.00252076	0.029551	SUSD2
ENSG00000022840	1248.03	-1.19359	0.395104	-3.02096	0.00251975	0.029551	RNF10
ENSG00000135845	82.294	1.79966	0.595913	3.02	0.00252774	0.0296023	PIGC
ENSG00000204389	2560.78	-10.9716	3.63462	-3.01864	0.00253909	0.02972	HSPA1A
ENSG00000248746	10.0856	-4.75634	1.57592	-3.01813	0.0025434	0.029755	ACTN3
ENSG00000185313	23.4108	-2.50949	0.831718	-3.01724	0.00255088	0.0298272	SCN10A
ENSG00000122122	630.728	1.01266	0.335719	3.01639	0.00255802	0.0298799	SASH3
ENSG00000154174	414.575	1.06558	0.353251	3.01648	0.00255724	0.0298799	TOMM70
ENSG00000171314	322.955	1.30327	0.432162	3.01569	0.00256392	0.0299334	PGAM1
ENSG00000189253	10.6071	-3.84418	1.27593	-3.01285	0.00258805	0.0301723	TRIM64B
ENSG00000118432	13.4422	-3.7309	1.23841	-3.01266	0.00258968	0.0301723	CNR1
ENSG00000164418	83.5719	-2.10022	0.697131	-3.01266	0.00258966	0.0301723	GRIK2
ENSG00000188107	119.914	-1.30085	0.431727	-3.01312	0.00258575	0.0301723	EYS
ENSG00000166444	200.082	-1.23636	0.410552	-3.01146	0.00259992	0.030248	ST5
ENSG00000049245	144.549	1.12974	0.375121	3.01167	0.00259813	0.030248	VAMP3
ENSG00000167106	297.339	1.24774	0.414342	3.01138	0.00260062	0.030248	FAM102A
ENSG00000278463	150.95	1.76062	0.584677	3.01128	0.0026015	0.030248	HIST1H2AB
ENSG00000079785	587.575	1.10111	0.365705	3.01093	0.00260452	0.0302676	DDX1
ENSG00000005981	133.523	-1.28388	0.426444	-3.01067	0.00260668	0.0302719	ASB4
ENSG00000040341	290.149	1.2188	0.40484	3.01057	0.00260755	0.0302719	STAU2
ENSG00000198873	199.536	1.16374	0.38661	3.01011	0.00261154	0.0303026	GRK5
ENSG00000176358	112.423	-1.30849	0.434737	-3.00984	0.00261384	0.0303139	TAC4
ENSG00000135824	34.1143	-2.85486	0.949073	-3.00805	0.00262933	0.0304243	RGS8
ENSG00000206579	116.57	-1.5244	0.506792	-3.00795	0.00263016	0.0304243	XKR4
ENSG00000270647	676.176	1.01197	0.336391	3.00831	0.00262702	0.0304243	TAF15
ENSG00000100726	536.298	1.08752	0.361585	3.00765	0.00263273	0.0304243	TELO2
ENSG00000198648	254.499	1.25678	0.417846	3.00776	0.00263178	0.0304243	STK39
ENSG00000278588	273.394	1.23636	0.411201	3.00672	0.00264084	0.0305026	HIST1H2BI
ENSG00000137747	55.7606	-1.61735	0.537982	-3.00632	0.00264427	0.0305266	TMPRSS13
ENSG00000090674	129.111	-1.5148	0.504173	-3.00453	0.00265996	0.0306731	MCOLN1
ENSG00000110104	233.909	1.42462	0.474179	3.0044	0.00266101	0.0306731	CCDC86
ENSG00000221878	25.5759	-2.86653	0.954316	-3.00376	0.00266668	0.0306763	PSG7
ENSG00000183779	32.938	-2.19471	0.730605	-3.00397	0.00266484	0.0306763	ZNF703
ENSG00000274404	126.234	-1.7097	0.569142	-3.00399	0.00266466	0.0306763	GOLGA6L22
ENSG00000262814	224.288	1.4034	0.467196	3.00387	0.00266565	0.0306763	MRPL12
ENSG00000168275	84.9424	2.08681	0.694887	3.0031	0.00267248	0.0307275	COA6
ENSG00000276180	106.051	1.58385	0.527462	3.00278	0.00267526	0.0307283	HIST1H4I
ENSG00000056050	84.6063	1.81455	0.604289	3.00279	0.00267513	0.0307283	HPF1
ENSG00000151876	150.087	1.3866	0.461948	3.00164	0.00268531	0.0308282	FBXO4
ENSG00000112852	23.8189	-3.92981	1.30954	-3.0009	0.00269187	0.0308723	PCDHB2
ENSG00000175054	506.687	0.964608	0.321439	3.00091	0.00269177	0.0308723	ATR
ENSG00000183508	99.9543	-1.86808	0.622615	-3.00037	0.00269651	0.0309099	FAM46C
ENSG00000070444	771.462	-1.18068	0.393637	-2.99942	0.0027049	0.0309905	MNT
ENSG00000092036	362.813	1.24071	0.413715	2.99895	0.00270908	0.0310227	HAUS4
ENSG00000177947	35.0101	-2.02188	0.674605	-2.99714	0.00272528	0.0311768	ODF3
ENSG00000120137	1124.28	1.01958	0.340168	2.99729	0.00272391	0.0311768	PANK3
ENSG00000170927	44.4207	-1.91041	0.637515	-2.99666	0.00272958	0.0312103	PKHD1
ENSG00000119714	42.3848	-2.30582	0.769576	-2.99622	0.00273352	0.0312189	GPR68
ENSG00000143476	243.841	1.34055	0.447428	2.99611	0.00273445	0.0312189	DTL
ENSG00000233622	80.9253	-1.64038	0.547529	-2.99596	0.00273583	0.031219	CYP2T1P
ENSG00000099960	6.86506	-5.16189	1.7233	-2.99535	0.0027413	0.0312311	SLC7A4
ENSG00000144908	75.2889	-1.63303	0.545131	-2.99566	0.0027385	0.0312311	ALDH1L1
ENSG00000142347	672.511	0.955377	0.318953	2.99535	0.00274128	0.0312311	MYO1F
ENSG00000197713	274.887	1.19038	0.397424	2.99523	0.00274239	0.0312311	RPE
ENSG00000139343	507.682	1.1814	0.394661	2.99345	0.00275847	0.0313985	SNRPF
ENSG00000140030	33.6592	-1.82342	0.609331	-2.9925	0.00276705	0.0314804	GPR65
ENSG00000155755	139.453	1.2931	0.432209	2.99184	0.00277302	0.0315325	TMEM237
ENSG00000184014	1526.69	-1.18068	0.394727	-2.99113	0.00277951	0.0315905	DENND5A
ENSG00000214290	6.99804	-5.40089	1.80575	-2.99094	0.00278119	0.0315938	COLCA2
ENSG00000173418	118.213	1.7195	0.575202	2.98939	0.00279535	0.0317388	NAA20
ENSG00000136274	59.5942	-2.23938	0.749525	-2.98774	0.00281052	0.0318951	NACAD
ENSG00000126218	9.89381	-3.56938	1.19495	-2.98705	0.00281684	0.0319509	F10
ENSG00000144278	30.0626	-2.72681	0.913006	-2.98663	0.00282071	0.0319785	GALNT13
ENSG00000118246	290.609	1.1545	0.386576	2.98648	0.00282209	0.0319785	FASTKD2
ENSG00000184270	357.399	1.01895	0.341224	2.98616	0.00282504	0.031996	HIST2H2AB
ENSG00000181378	35.3701	-2.19315	0.73448	-2.98599	0.0028266	0.0319977	CFAP65
ENSG00000156162	286.034	1.13074	0.378715	2.98572	0.00282908	0.0320099	DPY19L4
ENSG00000167281	98.6582	-1.85113	0.620087	-2.98527	0.00283324	0.032041	RBFOX3
ENSG00000198633	9.92409	-4.02778	1.34941	-2.98485	0.0028372	0.0320698	ZNF534
ENSG00000228253	11602.3	1.01904	0.341487	2.98413	0.00284386	0.0321291	ATP8
ENSG00000135902	14.3621	-2.95513	0.990377	-2.98384	0.00284653	0.0321433	CHRND
ENSG00000121067	361.338	0.972088	0.325863	2.98312	0.00285328	0.0322035	SPOP
ENSG00000170606	1150.49	1.01189	0.339233	2.98287	0.00285557	0.0322133	HSPA4
ENSG00000139921	292.144	1.41242	0.473575	2.98247	0.00285935	0.03224	TMX1
ENSG00000154642	155.426	-1.20842	0.405347	-2.9812	0.00287124	0.0323209	C21orf91
ENSG00000129675	1726.32	0.933997	0.313289	2.98127	0.0028706	0.0323209	ARHGEF6
ENSG00000160803	455.459	0.993742	0.333348	2.98109	0.00287221	0.0323209	UBQLN4
ENSG00000166803	215.27	1.18988	0.399187	2.98077	0.00287523	0.0323389	PCLAF
ENSG00000101150	425.183	0.981155	0.329214	2.98029	0.00287971	0.0323572	TPD52L2
ENSG00000067646	39.5603	7.61782	2.55604	2.98032	0.00287949	0.0323572	ZFY
ENSG00000237763	20.8873	-2.5504	0.855853	-2.97995	0.00288293	0.0323774	AMY1A
ENSG00000111816	3242.78	-1.08321	0.363606	-2.97907	0.00289122	0.032443	FRK
ENSG00000160593	1185.89	1.28458	0.431207	2.97903	0.00289163	0.032443	JAML
ENSG00000135763	211.031	1.71495	0.575743	2.97867	0.00289498	0.0324646	URB2
ENSG00000105281	423.748	1.27587	0.428364	2.97846	0.00289697	0.0324709	SLC1A5
ENSG00000143977	181.534	1.38006	0.463395	2.97815	0.00289991	0.0324878	SNRPG
ENSG00000187902	26.8907	-2.56213	0.860404	-2.97782	0.00290303	0.0325068	SHISA7
ENSG00000173113	207.439	1.21396	0.407844	2.97654	0.00291523	0.0326273	TRMT112
ENSG00000064989	304.579	0.998293	0.335408	2.97635	0.00291701	0.0326284	CALCRL
ENSG00000112367	125.204	1.45429	0.488636	2.97623	0.00291819	0.0326284	FIG4
ENSG00000196547	1283.25	-0.853575	0.286839	-2.9758	0.00292223	0.0326575	MAN2A2
ENSG00000162852	704.188	-0.981405	0.329922	-2.97466	0.00293313	0.0327471	CNST
ENSG00000125355	8.08234	-4.49725	1.51231	-2.97375	0.00294183	0.032828	TMEM255A
ENSG00000134323	1313.54	1.53063	0.514754	2.97352	0.00294407	0.0328369	MYCN
ENSG00000177697	214.461	-1.47113	0.494875	-2.97274	0.00295156	0.0328882	CD151
ENSG00000163499	9.30701	-4.78126	1.60854	-2.97242	0.00295461	0.032906	CRYBA2
ENSG00000106780	84.0059	-1.53915	0.517874	-2.97206	0.00295813	0.0329291	MEGF9
ENSG00000196277	37.6953	-1.95151	0.656665	-2.97185	0.0029601	0.0329349	GRM7
ENSG00000165283	360.579	1.26393	0.425346	2.97153	0.00296317	0.032953	STOML2
ENSG00000164303	62.1714	-2.15658	0.72603	-2.97037	0.00297438	0.0330615	ENPP6
ENSG00000206282	185.499	1.48129	0.498798	2.96973	0.00298065	0.033115	RGL2
ENSG00000073969	105.714	1.52664	0.514397	2.96783	0.00299912	0.0333038	NSF
ENSG00000187959	7.61927	-4.80731	1.62035	-2.96684	0.00300875	0.0333132	CPSF4L
ENSG00000166961	22.6057	-2.68349	0.904409	-2.96711	0.00300609	0.0333132	MS4A15
ENSG00000166816	42.3008	-1.71828	0.57916	-2.96685	0.00300864	0.0333132	LDHD
ENSG00000271605	48.2186	-1.66014	0.559551	-2.96692	0.00300799	0.0333132	MILR1
ENSG00000124659	198.639	-1.43185	0.482535	-2.96734	0.00300387	0.0333132	TBCC
ENSG00000274311	13.3916	-3.40553	1.14806	-2.96633	0.00301377	0.0333525	LILRB5
ENSG00000169016	113.46	1.33744	0.451147	2.96452	0.00303152	0.0335163	E2F6
ENSG00000105854	234.573	1.03829	0.350335	2.96371	0.00303952	0.0335617	PON2
ENSG00000198924	89.5208	1.48705	0.50174	2.96379	0.00303879	0.0335617	DCLRE1A
ENSG00000181751	112.151	1.60129	0.540307	2.96366	0.00304006	0.0335617	C5orf30
ENSG00000221938	7.49122	-5.00929	1.69041	-2.96336	0.00304301	0.033578	OR2A14
ENSG00000130844	775.363	-1.55326	0.524249	-2.96283	0.00304821	0.033619	ZNF331
ENSG00000198885	177.607	1.58817	0.536133	2.96226	0.00305389	0.0336654	ITPRIPL1
ENSG00000005175	437.116	1.35976	0.459055	2.96208	0.00305568	0.0336688	RPAP3
ENSG00000151806	300.966	1.08132	0.365076	2.9619	0.00305747	0.0336721	GUF1
ENSG00000152034	16.8254	-3.67772	1.24196	-2.96124	0.00306407	0.0337122	MCHR2
ENSG00000106344	1451.17	1.22966	0.415243	2.9613	0.00306348	0.0337122	RBM28
ENSG00000147255	36.923	-2.36766	0.799607	-2.96104	0.00306607	0.0337178	IGSF1
ENSG00000116649	355.8	1.30707	0.441457	2.96081	0.00306832	0.0337262	SRM
ENSG00000177946	89.2759	1.41126	0.476894	2.95928	0.00308354	0.0338609	CENPBD1
ENSG00000163170	76.3831	1.51945	0.513497	2.95903	0.00308613	0.0338729	BOLA3
ENSG00000150676	53.8932	-1.91164	0.646243	-2.95809	0.00309556	0.0339601	CCDC83
ENSG00000178084	13.6658	-3.40321	1.15054	-2.95792	0.00309727	0.0339624	HTR3C
ENSG00000149403	40.2393	-2.80041	0.946925	-2.95737	0.00310273	0.0340059	GRIK4
ENSG00000162188	8.48042	-4.96093	1.67757	-2.95722	0.00310432	0.0340068	GNG3
ENSG00000082438	150.741	-1.3238	0.44772	-2.95676	0.00310888	0.0340404	COBLL1
ENSG00000180210	15.3402	-3.3009	1.11665	-2.95606	0.00311598	0.034069	F2
ENSG00000156030	3284.97	-1.34538	0.455098	-2.95624	0.00311416	0.034069	ELMSAN1
ENSG00000198298	126.832	1.60384	0.542551	2.9561	0.00311554	0.034069	ZNF485
ENSG00000215906	7.30142	-5.03924	1.70505	-2.95547	0.00312189	0.0341172	LACTBL1
ENSG00000170248	1011.91	0.949688	0.321382	2.95501	0.00312658	0.0341252	PDCD6IP
ENSG00000125630	284.733	1.00127	0.338817	2.95521	0.0031246	0.0341252	POLR1B
ENSG00000138166	120.077	1.71746	0.581214	2.95496	0.00312713	0.0341252	DUSP5
ENSG00000163935	73.8387	2.00108	0.677238	2.95477	0.00312901	0.0341293	SFMBT1
ENSG00000102383	174.329	-1.19303	0.403817	-2.95437	0.00313304	0.0341569	ZDHHC15
ENSG00000188263	116.509	-4.27219	1.44634	-2.9538	0.00313887	0.034204	IL17REL
ENSG00000215512	58.0786	-1.67443	0.56698	-2.95324	0.00314459	0.0342172	LOC644669
ENSG00000135926	256.81	-1.36913	0.463565	-2.95347	0.0031422	0.0342172	TMBIM1
ENSG00000115526	142.809	1.81484	0.614509	2.95332	0.00314379	0.0342172	CHST10
ENSG00000145626	51.8941	-2.51639	0.852232	-2.9527	0.00315005	0.0342573	UGT3A1
ENSG00000221955	124.622	-1.29734	0.439393	-2.95258	0.00315129	0.0342573	SLC12A8
ENSG00000204103	40.5115	-2.53874	0.86009	-2.95172	0.00316009	0.0343246	MAFB
ENSG00000139405	66.1424	1.83514	0.621728	2.95168	0.0031605	0.0343246	RITA1
ENSG00000162892	23.7714	-2.75579	0.933683	-2.95153	0.00316208	0.0343254	IL24
ENSG00000198700	1248.21	1.22383	0.414704	2.95109	0.0031665	0.0343569	IPO9
ENSG00000125775	66.8726	-1.82018	0.616841	-2.9508	0.0031695	0.034373	SDCBP2
ENSG00000165409	31.3208	-2.14336	0.72647	-2.95038	0.00317385	0.0344017	TSHR
ENSG00000124092	208.202	-1.19416	0.404764	-2.95025	0.00317517	0.0344017	CTCFL
ENSG00000101825	21.983	-2.91503	0.988438	-2.94913	0.00318671	0.0344788	MXRA5
ENSG00000150637	64.2572	-1.74616	0.592096	-2.94912	0.00318683	0.0344788	CD226
ENSG00000179023	7.96137	-4.78076	1.6213	-2.94872	0.00319091	0.0344838	KLHDC7A
ENSG00000236279	10.5977	-4.02944	1.36642	-2.94889	0.00318914	0.0344838	CLEC2L
ENSG00000189182	10.6529	-3.51029	1.19057	-2.9484	0.00319424	0.0344838	KRT77
ENSG00000123146	264.388	-1.1583	0.392865	-2.94834	0.00319488	0.0344838	ADGRE5
ENSG00000164011	90.9968	1.67532	0.568221	2.94835	0.00319471	0.0344838	ZNF691
ENSG00000168702	53.8988	-2.75504	0.934552	-2.94798	0.00319861	0.0344977	LRP1B
ENSG00000055957	22.3271	-2.29222	0.777795	-2.94708	0.00320792	0.0345589	ITIH1
ENSG00000145293	220.647	1.29911	0.440798	2.94718	0.00320688	0.0345589	ENOPH1
ENSG00000161714	110.949	-1.48337	0.503411	-2.94664	0.00321246	0.0345914	PLCD3
ENSG00000138078	226.409	1.17264	0.397983	2.94645	0.00321448	0.0345968	PREPL
ENSG00000088367	52.7356	-1.93018	0.655234	-2.94579	0.00322128	0.034598	EPB41L1
ENSG00000198793	824.856	0.93326	0.316771	2.94617	0.00321737	0.034598	MTOR
ENSG00000177646	535.907	0.982225	0.333425	2.94586	0.00322055	0.034598	ACAD9
ENSG00000118363	238.804	1.26942	0.430939	2.9457	0.0032222	0.034598	SPCS2
ENSG00000112667	132.813	1.56452	0.531046	2.9461	0.00321806	0.034598	DNPH1
ENSG00000171450	13.7005	-3.77868	1.28293	-2.94534	0.00322597	0.0346221	CDK5R2
ENSG00000189233	110.176	-1.38714	0.471104	-2.94444	0.00323535	0.0347064	NUGGC
ENSG00000183963	389.861	1.30773	0.444167	2.94422	0.00323769	0.034715	SMTN
ENSG00000163286	7.0651	-4.4844	1.52327	-2.94393	0.0032407	0.0347202	ALPPL2
ENSG00000139890	33.6228	-2.20959	0.750608	-2.94374	0.00324275	0.0347202	REM2
ENSG00000073849	655.611	0.936927	0.318269	2.94382	0.00324188	0.0347202	ST6GAL1
ENSG00000138675	54.9369	-1.95239	0.663399	-2.94301	0.00325037	0.034769	FGF5
ENSG00000197483	108.151	-1.23477	0.419557	-2.94303	0.0032502	0.034769	ZNF628
ENSG00000111834	37.7124	-2.00793	0.682309	-2.94285	0.00325204	0.0347706	RSPH4A
ENSG00000141404	59.5716	-1.8382	0.624696	-2.94255	0.00325524	0.0347835	GNAL
ENSG00000254535	64.0477	1.46132	0.496635	2.94244	0.00325632	0.0347835	PABPC4L
ENSG00000166265	129.815	1.64505	0.559207	2.94175	0.00326368	0.0348131	CYYR1
ENSG00000131187	19.8452	-2.53443	0.861745	-2.94104	0.0032711	0.0348595	F12
ENSG00000106258	1018.26	-1.01927	0.346562	-2.94109	0.00327063	0.0348595	CYP3A5
ENSG00000066557	153.829	1.14106	0.388116	2.93999	0.00328226	0.0349621	LRRC40
ENSG00000157429	191.292	-1.22768	0.41763	-2.93963	0.00328607	0.0349699	ZNF19
ENSG00000186038	15.1423	-3.1637	1.07634	-2.9393	0.0032895	0.0349878	HTR3E
ENSG00000134982	596.72	1.02712	0.349496	2.93887	0.00329409	0.0350061	APC
ENSG00000169174	14.7747	-3.14781	1.07121	-2.93855	0.00329755	0.0350111	PCSK9
ENSG00000188368	49.3531	-1.99209	0.678073	-2.93787	0.00330476	0.0350703	PRR19
ENSG00000124701	17.2303	-3.11466	1.06028	-2.93759	0.00330771	0.0350852	APOBEC2
ENSG00000198754	5.35657	-5.35747	1.82519	-2.9353	0.00333228	0.0353293	OXCT2
ENSG00000122188	84.1631	-1.27631	0.434872	-2.93491	0.00333649	0.0353575	LAX1
ENSG00000149243	126.709	-1.64799	0.56155	-2.93471	0.00333858	0.0353631	KLHL35
ENSG00000174279	11.7486	-3.88657	1.32477	-2.93378	0.0033486	0.0354528	EVX2
ENSG00000185238	176.481	1.17143	0.3994	2.93298	0.00335722	0.0355274	PRMT3
ENSG00000187627	74.6663	-2.44652	0.834198	-2.93278	0.00335938	0.0355338	RGPD1
ENSG00000136883	8.55684	-4.31416	1.47146	-2.93188	0.00336916	0.0356206	KIF12
ENSG00000116044	842.049	-0.958517	0.326976	-2.93146	0.00337376	0.0356527	NFE2L2
ENSG00000006747	188.242	-1.25629	0.428595	-2.93117	0.00337688	0.0356691	SCIN
ENSG00000143799	2611.99	1.13337	0.38669	2.93094	0.00337941	0.0356792	PARP1
ENSG00000123473	209.588	1.14051	0.389205	2.93035	0.00338577	0.0356967	STIL
ENSG00000106771	429.253	0.960483	0.327815	2.92995	0.00339015	0.0357262	TMEM245
ENSG00000186462	12.4711	-3.53151	1.20555	-2.92938	0.00339641	0.035759	NAP1L2
ENSG00000138771	58.4082	-1.91858	0.655041	-2.92895	0.00340115	0.0357673	SHROOM3
ENSG00000140986	126.371	-1.37848	0.470641	-2.92894	0.00340125	0.0357673	RPL3L
ENSG00000116353	164.313	1.30745	0.446401	2.92887	0.00340191	0.0357673	MECR
ENSG00000174358	12.4508	-3.25511	1.11151	-2.92855	0.0034055	0.035772	SLC6A19
ENSG00000275885	316.725	1.12623	0.384565	2.92859	0.00340503	0.035772	PRPF31
ENSG00000157119	8.61049	-4.04322	1.38071	-2.92836	0.0034075	0.0357764	KLHL40
ENSG00000151338	4667.49	-1.02449	0.349869	-2.9282	0.00340927	0.0357785	MIPOL1
ENSG00000147614	46.571	-1.77602	0.60666	-2.92753	0.00341665	0.035795	ATP6V0D2
ENSG00000205363	56.8409	-1.51574	0.517786	-2.92734	0.00341872	0.035795	C15orf59
ENSG00000145860	395.095	1.16495	0.397888	2.92783	0.00341337	0.035795	RNF145
ENSG00000125485	214.782	1.2692	0.433567	2.92735	0.00341861	0.035795	DDX31
ENSG00000130204	507.788	1.33366	0.455567	2.92747	0.00341737	0.035795	TOMM40
ENSG00000101935	114.515	1.81943	0.621632	2.92686	0.00342408	0.0358346	AMMECR1
ENSG00000124733	285.139	1.22912	0.42025	2.92474	0.00344747	0.0360296	MEA1
[truncated: 398 more rows]

## Sheet: Tab 2
List of differentially expressed genes between human FL HSC/MPP vs LMPP
Human FL HSC/MPP vs LMPP
Pos log fold up in LMPP
Ensembl ID	baseMean	log2FoldChange	lfcSE	stat	pvalue	padj	GeneName
ENSG00000132744	173.106	4.0157	0.315256	12.7379	3.64e-37	6.99e-33	ACY3
ENSG00000261150	302.738	-3.30538	0.298938	-11.0571	2.03e-28	1.95e-24	EPPK1
ENSG00000042062	196.112	-3.01735	0.283204	-10.6543	1.66e-26	1.07e-22	RIPOR3
ENSG00000108924	921.489	-2.67598	0.255076	-10.4909	9.51e-26	4.57e-22	HLF
ENSG00000037280	560.565	-2.84186	0.281849	-10.0829	6.57e-24	2.1e-20	FLT4
ENSG00000165168	108.027	5.23238	0.51812	10.0988	5.59e-24	2.1e-20	CYBB
ENSG00000128322	657.136	3.23445	0.326583	9.90392	4e-23	1.1e-19	IGLL1
ENSG00000076641	631.784	2.8019	0.287935	9.73102	2.22e-22	5.34e-19	PAG1
ENSG00000164946	249.011	-3.87747	0.400291	-9.68663	3.44e-22	7.33e-19	FREM1
ENSG00000142185	330.315	3.21694	0.333691	9.64046	5.39e-22	1.04e-18	TRPM2
ENSG00000182557	467.448	2.21521	0.237807	9.31515	1.22e-20	1.95e-17	SPNS3
ENSG00000005381	3115.44	3.32396	0.36779	9.03764	1.6e-19	2.37e-16	MPO
ENSG00000109684	219.485	2.52983	0.283509	8.92325	4.53e-19	6.21e-16	CLNK
ENSG00000130396	505.756	-2.72402	0.309406	-8.80404	1.32e-18	1.58e-15	AFDN
ENSG00000154783	967.734	-1.92911	0.219	-8.80869	1.27e-18	1.58e-15	FGD5
ENSG00000196159	359.935	-2.96484	0.340097	-8.71762	2.84e-18	3.21e-15	FAT4
ENSG00000171843	1310.73	-2.2377	0.257738	-8.68208	3.89e-18	4.15e-15	MLLT3
ENSG00000198752	290.801	-3.14976	0.367608	-8.56825	1.05e-17	1.06e-14	CDC42BPB
ENSG00000134755	159.94	-3.02227	0.354391	-8.52806	1.49e-17	1.43e-14	DSC2
ENSG00000000971	623.466	-2.41828	0.285457	-8.47161	2.42e-17	2.21e-14	CFH
ENSG00000142173	497.173	-2.72434	0.327668	-8.31433	9.23e-17	7.7e-14	COL6A2
ENSG00000010327	2843.61	-2.03335	0.244441	-8.31839	8.92e-17	7.7e-14	STAB1
ENSG00000005844	861.876	1.87956	0.228919	8.21057	2.2e-16	1.76e-13	ITGAL
ENSG00000140968	521.729	3.50264	0.435422	8.04425	8.68e-16	6.67e-13	IRF8
ENSG00000049323	182.977	-2.75201	0.34649	-7.94253	1.98e-15	1.46e-12	LTBP1
ENSG00000005379	1163.91	2.3016	0.292228	7.87606	3.38e-15	2.4e-12	TSPOAP1
ENSG00000186469	221.298	2.37482	0.30637	7.75146	9.08e-15	6.23e-12	GNG2
ENSG00000120156	193.004	-3.09715	0.402697	-7.69101	1.46e-14	9.67e-12	TEK
ENSG00000171791	569.692	1.86483	0.246424	7.56758	3.8e-14	2.36e-11	BCL2
ENSG00000164330	128.141	2.93548	0.394798	7.4354	1.04e-13	6.07e-11	EBF1
ENSG00000120093	459.574	-1.56028	0.211213	-7.38723	1.5e-13	8.47e-11	HOXB3
ENSG00000133026	907.539	-1.82465	0.249828	-7.30363	2.8e-13	1.54e-10	MYH10
ENSG00000165092	420.318	-2.17405	0.299374	-7.26199	3.81e-13	1.98e-10	ALDH1A1
ENSG00000134871	296.223	-3.10838	0.430292	-7.22387	5.05e-13	2.55e-10	COL4A2
ENSG00000164125	371.62	-1.96906	0.276747	-7.11501	1.12e-12	5.51e-10	FAM198B
ENSG00000177469	425.149	-2.1036	0.298433	-7.04882	1.8e-12	8.66e-10	CAVIN1
ENSG00000086730	857.021	1.6999	0.245111	6.93524	4.06e-12	1.9e-09	LAT2
ENSG00000133800	145.124	-3.67791	0.533823	-6.88976	5.59e-12	2.56e-09	LYVE1
ENSG00000249751	27.0438	-8.01627	1.16442	-6.88433	5.81e-12	2.59e-09	ECSCR
ENSG00000198879	522.324	1.65565	0.240998	6.86995	6.42e-12	2.8e-09	SFMBT2
ENSG00000141756	157.417	-2.00921	0.296539	-6.77553	1.24e-11	5.29e-09	FKBP10
ENSG00000143995	1482.41	-1.326	0.197363	-6.71859	1.83e-11	7.5e-09	MEIS1
ENSG00000105374	90.3609	2.90377	0.433794	6.69389	2.17e-11	8.69e-09	NKG7
ENSG00000130635	2352.52	-1.5429	0.235507	-6.55142	5.7e-11	2.19e-08	COL5A1
ENSG00000068724	673.443	1.60921	0.245569	6.55299	5.64e-11	2.19e-08	TTC7A
ENSG00000177398	94.7803	2.58787	0.402703	6.42624	1.31e-10	4.93e-08	UMODL1
ENSG00000131477	69.2543	-2.89813	0.453463	-6.39111	1.65e-10	6.08e-08	RAMP2
ENSG00000127507	929.025	1.55907	0.244801	6.3687	1.91e-10	6.91e-08	ADGRE2
ENSG00000132669	133.86	-2.60306	0.408934	-6.36547	1.95e-10	6.92e-08	RIN2
ENSG00000120278	183.961	-3.27446	0.515312	-6.35432	2.09e-10	7.31e-08	PLEKHG1
ENSG00000138411	305.358	-3.14745	0.501015	-6.28215	3.34e-10	1.13e-07	HECW2
ENSG00000135048	414.292	-2.35208	0.375435	-6.26495	3.73e-10	1.23e-07	TMEM2
ENSG00000117069	42.4453	-4.87155	0.778883	-6.25453	3.99e-10	1.3e-07	ST6GALNAC5
ENSG00000179776	226.851	-2.86459	0.462385	-6.19525	5.82e-10	1.86e-07	CDH5
ENSG00000113389	2823.54	-1.29893	0.209808	-6.19102	5.98e-10	1.88e-07	NPR3
ENSG00000120279	72.334	-3.84096	0.62294	-6.16586	7.01e-10	2.17e-07	MYCT1
ENSG00000182578	291.933	1.82802	0.297778	6.13886	8.31e-10	2.53e-07	CSF1R
ENSG00000154133	368.608	-1.9203	0.312972	-6.1357	8.48e-10	2.54e-07	ROBO4
ENSG00000106236	58.3844	3.52782	0.578195	6.10143	1.05e-09	3.11e-07	NPTX2
ENSG00000260314	354.199	-2.27448	0.374855	-6.06762	1.3e-09	3.78e-07	MRC1
ENSG00000167483	456.942	1.57411	0.259905	6.0565	1.39e-09	3.99e-07	FAM129C
ENSG00000266074	3965.81	1.24839	0.20677	6.0376	1.56e-09	4.35e-07	BAHCC1
ENSG00000124507	82.5819	3.9078	0.646996	6.03992	1.54e-09	4.35e-07	PACSIN1
ENSG00000079337	517.993	-1.17665	0.196806	-5.97873	2.25e-09	6.17e-07	RAPGEF3
ENSG00000142611	291.548	-1.9138	0.320402	-5.97312	2.33e-09	6.3e-07	PRDM16
ENSG00000147862	107.092	-2.8863	0.48573	-5.94218	2.81e-09	7.5e-07	NFIB
ENSG00000162367	513.897	-1.16737	0.196648	-5.93634	2.91e-09	7.67e-07	TAL1
ENSG00000102755	435.495	-2.62535	0.44267	-5.93072	3.02e-09	7.83e-07	FLT1
ENSG00000170476	379.148	1.6559	0.279638	5.92156	3.19e-09	8.17e-07	MZB1
ENSG00000003147	485.976	-1.68453	0.2847	-5.91687	3.28e-09	8.29e-07	ICA1
ENSG00000117480	80.9384	2.06014	0.350724	5.87395	4.26e-09	1.06e-06	FAAH
ENSG00000157510	131.032	-2.21125	0.377728	-5.85408	4.8e-09	1.18e-06	AFAP1L1
ENSG00000135709	127.014	2.5535	0.438581	5.82219	5.81e-09	1.41e-06	KIAA0513
ENSG00000161544	36.0942	3.2958	0.567078	5.81191	6.18e-09	1.48e-06	CYGB
ENSG00000066056	1175.07	-1.09788	0.188972	-5.80974	6.26e-09	1.48e-06	TIE1
ENSG00000245848	254.204	1.46288	0.252391	5.79608	6.79e-09	1.59e-06	CEBPA
ENSG00000031081	202.901	-1.40202	0.243363	-5.76103	8.36e-09	1.93e-06	ARHGAP31
ENSG00000125733	109.918	-2.1761	0.381014	-5.71133	1.12e-08	2.56e-06	TRIP10
ENSG00000179348	1042.9	-1.28239	0.224741	-5.70606	1.16e-08	2.61e-06	GATA2
ENSG00000119919	56.3537	-3.15958	0.557365	-5.66878	1.44e-08	3.21e-06	NKX2-3
ENSG00000181444	224.377	-1.74452	0.30787	-5.66641	1.46e-08	3.22e-06	ZNF467
ENSG00000132465	128.394	5.6359	0.996434	5.65606	1.55e-08	3.38e-06	JCHAIN
ENSG00000100968	202.239	-1.87877	0.333179	-5.63892	1.71e-08	3.69e-06	NFATC4
ENSG00000011454	1097.81	-1.43486	0.254564	-5.63654	1.73e-08	3.7e-06	GPR21
ENSG00000134107	342.597	-2.70913	0.481329	-5.62844	1.82e-08	3.81e-06	BHLHE40
ENSG00000109452	615.639	-1.31871	0.234319	-5.62786	1.82e-08	3.81e-06	INPP4B
ENSG00000197879	178.279	-2.83739	0.506525	-5.60167	2.12e-08	4.38e-06	MYO1C
ENSG00000196684	593.311	1.29921	0.232362	5.59129	2.25e-08	4.6e-06	HSH2D
ENSG00000137834	254.034	-2.59896	0.465615	-5.58177	2.38e-08	4.81e-06	SMAD6
ENSG00000154479	124.18	-1.72861	0.310438	-5.5683	2.57e-08	5.15e-06	CCDC173
ENSG00000169291	275.573	-2.12612	0.382507	-5.55838	2.72e-08	5.39e-06	SHE
ENSG00000184557	137.153	-2.46306	0.443554	-5.55301	2.81e-08	5.5e-06	SOCS3
ENSG00000130592	2011.02	1.56555	0.282784	5.53619	3.09e-08	6e-06	LSP1
ENSG00000090097	52.6582	-2.66013	0.481898	-5.52011	3.39e-08	6.51e-06	PCBP4
ENSG00000121966	52.8493	2.43077	0.441341	5.5077	3.64e-08	6.91e-06	CXCR4
ENSG00000205978	708.883	-1.41535	0.257641	-5.49352	3.94e-08	7.42e-06	NYNRIN
ENSG00000160339	66.7316	-3.60025	0.656048	-5.48778	4.07e-08	7.52e-06	FCN2
ENSG00000166349	171.38	2.27313	0.414138	5.48881	4.05e-08	7.52e-06	RAG1
ENSG00000168497	377.034	-1.48244	0.270765	-5.47502	4.37e-08	8e-06	CAVIN2
ENSG00000163637	125.305	-3.24089	0.592712	-5.4679	4.55e-08	8.25e-06	PRICKLE2
ENSG00000169398	429.315	-1.29653	0.23738	-5.46182	4.71e-08	8.46e-06	PTK2
ENSG00000274267	1183.02	1.15575	0.21251	5.43856	5.37e-08	9.55e-06	HIST1H3B
ENSG00000107281	216.116	-2.54768	0.469026	-5.43185	5.58e-08	9.83e-06	NPDC1
ENSG00000169184	688.437	1.64997	0.304422	5.42002	5.96e-08	1.04e-05	MN1
ENSG00000068078	55.5478	-2.25371	0.418046	-5.39106	7e-08	1.21e-05	FGFR3
ENSG00000115085	144.389	1.85452	0.3446	5.38165	7.38e-08	1.27e-05	ZAP70
ENSG00000169992	263.723	-1.30552	0.242803	-5.37686	7.58e-08	1.29e-05	NLGN2
ENSG00000181409	117.493	-2.14137	0.399006	-5.36676	8.02e-08	1.35e-05	AATK
ENSG00000118257	294.312	-2.00275	0.374591	-5.34649	8.97e-08	1.5e-05	NRP2
ENSG00000196839	692.681	1.5139	0.283362	5.34261	9.16e-08	1.52e-05	ADA
ENSG00000066735	56.728	-2.76107	0.518887	-5.32115	1.03e-07	1.69e-05	KIF26A
ENSG00000144218	1028.35	1.31959	0.248177	5.31714	1.05e-07	1.72e-05	AFF3
ENSG00000130300	192.054	-1.98738	0.374009	-5.31372	1.07e-07	1.73e-05	PLVAP
ENSG00000107807	12.6804	4.73933	0.89242	5.31065	1.09e-07	1.75e-05	TLX1
ENSG00000172889	2962.23	-0.934228	0.176249	-5.30062	1.15e-07	1.83e-05	EGFL7
ENSG00000095637	184.191	-1.81817	0.343804	-5.28839	1.23e-07	1.94e-05	SORBS1
ENSG00000135838	135.084	-2.30577	0.436647	-5.28063	1.29e-07	2.01e-05	NPL
ENSG00000214193	227.126	-1.33129	0.252517	-5.27209	1.35e-07	2.09e-05	SH3D21
ENSG00000198851	57.4224	2.39173	0.454667	5.2604	1.44e-07	2.21e-05	CD3E
ENSG00000102302	84.1729	-1.78135	0.3399	-5.24082	1.6e-07	2.42e-05	FGD1
ENSG00000121858	247.737	-1.8756	0.358398	-5.23329	1.67e-07	2.5e-05	TNFSF10
ENSG00000186642	148.546	-2.50309	0.481798	-5.19532	2.04e-07	3.04e-05	PDE2A
ENSG00000126217	488.072	-1.61775	0.313745	-5.15624	2.52e-07	3.72e-05	MCF2L
ENSG00000143889	110.148	-1.76936	0.343553	-5.15018	2.6e-07	3.79e-05	HNRNPLL
ENSG00000215252	1723.09	-1.22113	0.237117	-5.1499	2.61e-07	3.79e-05	GOLGA8B
ENSG00000120594	141.222	-1.57204	0.306357	-5.13138	2.88e-07	4.15e-05	PLXDC2
ENSG00000170873	330.954	-1.47239	0.287589	-5.11977	3.06e-07	4.38e-05	MTSS1
ENSG00000137726	199.223	-1.50279	0.293805	-5.11493	3.14e-07	4.44e-05	FXYD6
ENSG00000169575	28.7563	3.95447	0.773179	5.11456	3.14e-07	4.44e-05	VPREB1
ENSG00000117519	134.733	-1.57524	0.308995	-5.09794	3.43e-07	4.81e-05	CNN3
ENSG00000134709	163.5	-1.82111	0.357428	-5.09505	3.49e-07	4.82e-05	HOOK1
ENSG00000046889	1193.07	-1.29044	0.253238	-5.09575	3.47e-07	4.82e-05	PREX2
ENSG00000151718	225.857	-1.37775	0.270811	-5.08751	3.63e-07	4.98e-05	WWC2
ENSG00000117791	53.0756	-1.9552	0.385354	-5.07377	3.9e-07	5.31e-05	2002-03-01
ENSG00000162909	257.628	-1.43323	0.283428	-5.05677	4.26e-07	5.77e-05	CAPN2
ENSG00000143507	378.24	1.10048	0.217684	5.05537	4.3e-07	5.77e-05	DUSP10
ENSG00000203883	71.5009	-1.98736	0.393571	-5.04955	4.43e-07	5.91e-05	SOX18
ENSG00000122642	126.845	-1.54043	0.305161	-5.04792	4.47e-07	5.92e-05	FKBP9
ENSG00000185010	148.396	-2.61943	0.520114	-5.03627	4.75e-07	6.24e-05	F8
ENSG00000184357	3526.92	1.15492	0.229727	5.02736	4.97e-07	6.5e-05	HIST1H1B
ENSG00000171115	139.571	-1.85735	0.369794	-5.02267	5.1e-07	6.61e-05	GIMAP8
ENSG00000101000	69.5196	-1.93885	0.387008	-5.00985	5.45e-07	7.02e-05	PROCR
ENSG00000183166	539.976	-1.41663	0.283122	-5.0036	5.63e-07	7.2e-05	CALN1
ENSG00000138449	128.473	-1.95539	0.392435	-4.98272	6.27e-07	7.97e-05	SLC40A1
ENSG00000151838	96.4984	-2.01386	0.405071	-4.97162	6.64e-07	8.39e-05	CCDC175
ENSG00000135318	35.7492	-3.10113	0.624335	-4.96709	6.8e-07	8.53e-05	NT5E
ENSG00000120280	282.226	1.2187	0.247246	4.92911	8.26e-07	0.00010235	CXorf21
ENSG00000128052	809.472	-4.73276	0.961079	-4.92442	8.46e-07	0.00010416	KDR
ENSG00000127329	408.139	-2.29709	0.468583	-4.90221	9.48e-07	0.00011592	PTPRB
ENSG00000135047	113.245	-3.11128	0.635698	-4.89428	9.87e-07	0.00011993	CTSL
ENSG00000064042	143.889	-2.1285	0.435297	-4.88976	1.01e-06	0.00012194	LIMCH1
ENSG00000125968	77.8418	-2.40192	0.49204	-4.88154	1.05e-06	0.00012598	ID1
ENSG00000153253	554.147	2.25495	0.461996	4.88089	1.06e-06	0.00012598	SCN3A
ENSG00000161647	62.4868	-2.27033	0.465657	-4.87554	1.09e-06	0.00012864	MPP3
ENSG00000148400	3718.74	0.8999	0.184836	4.86864	1.12e-06	0.0001324	NOTCH1
ENSG00000065054	239.808	-1.54399	0.318365	-4.84973	1.24e-06	0.00014477	SLC9A3R2
ENSG00000134817	82.5323	-2.64586	0.546535	-4.84115	1.29e-06	0.00015025	APLNR
ENSG00000181804	81.9116	-2.39268	0.494885	-4.83482	1.33e-06	0.00015418	SLC9A9
ENSG00000141293	161.17	-1.70208	0.353397	-4.81634	1.46e-06	0.00016815	SKAP1
ENSG00000169418	91.156	-2.91397	0.6053	-4.81409	1.48e-06	0.00016904	NPR1
ENSG00000187837	2799.2	1.04769	0.217736	4.81174	1.5e-06	0.00017002	HIST1H1C
ENSG00000165810	178.01	-2.28764	0.475755	-4.80844	1.52e-06	0.00017184	BTNL9
ENSG00000030419	231.163	-1.34588	0.280072	-4.80547	1.54e-06	0.00017339	IKZF2
ENSG00000177685	43.5988	-3.10116	0.645631	-4.80331	1.56e-06	0.00017384	CRACR2B
ENSG00000100368	268.993	-1.31351	0.273499	-4.80262	1.57e-06	0.00017384	CSF2RB
ENSG00000114115	44.8445	-2.4753	0.515796	-4.79899	1.59e-06	0.00017601	RBP1
ENSG00000108511	70.5759	-2.27587	0.475275	-4.78853	1.68e-06	0.00018437	HOXB6
ENSG00000197409	609.816	1.06724	0.223262	4.7802	1.75e-06	0.00019109	HIST1H3D
ENSG00000074660	402.569	-1.11534	0.233601	-4.77455	1.8e-06	0.00019542	SCARF1
ENSG00000163519	21.6713	5.07991	1.06734	4.75939	1.94e-06	0.00020951	TRAT1
ENSG00000162407	236.028	-2.34722	0.493366	-4.75756	1.96e-06	0.00021023	PLPP3
ENSG00000244242	170.953	-2.61336	0.549564	-4.75533	1.98e-06	0.00021138	IFITM10
ENSG00000167780	16.3468	4.54467	0.956049	4.7536	2e-06	0.00021203	SOAT2
ENSG00000174944	107.264	2.11319	0.444651	4.75248	2.01e-06	0.00021203	P2RY14
ENSG00000122224	131.986	1.78197	0.375084	4.75085	2.03e-06	0.00021258	LY9
ENSG00000198729	14.8123	4.44985	0.937102	4.74852	2.05e-06	0.00021387	PPP1R14C
ENSG00000275300	51.4996	-3.63016	0.765131	-4.74449	2.09e-06	0.000217	MCCC2
ENSG00000050820	63.936	-3.05643	0.644696	-4.74089	2.13e-06	0.00021853	BCAR1
ENSG00000074047	44.2644	-2.3795	0.501881	-4.74117	2.12e-06	0.00021853	GLI2
ENSG00000276053	335.634	1.11003	0.234369	4.73624	2.18e-06	0.00022241	LAIR1
ENSG00000109756	717.438	-1.09726	0.23181	-4.73344	2.21e-06	0.00022431	RAPGEF2
ENSG00000137198	67.129	-2.00565	0.424344	-4.72648	2.28e-06	0.00023091	GMPR
ENSG00000116016	168.983	-2.61511	0.553557	-4.72419	2.31e-06	0.0002311	EPAS1
ENSG00000188580	118.457	-1.58629	0.33573	-4.7249	2.3e-06	0.0002311	NKAIN2
ENSG00000137801	201.622	-2.5019	0.530472	-4.71638	2.4e-06	0.00023886	THBS1
ENSG00000100068	251.683	-1.09569	0.232365	-4.71536	2.41e-06	0.00023886	LRP5L
ENSG00000185499	47.8631	-2.31151	0.490471	-4.71284	2.44e-06	0.0002406	MUC1
ENSG00000136011	1502.09	-4.53704	0.965255	-4.70036	2.6e-06	0.00025448	STAB2
ENSG00000176105	197.196	-1.43793	0.307263	-4.67982	2.87e-06	0.0002785	YES1
ENSG00000130158	222.726	-1.79535	0.383978	-4.67565	2.93e-06	0.00028279	DOCK6
ENSG00000133636	30.3448	-4.84034	1.03798	-4.66321	3.11e-06	0.00029894	NTS
ENSG00000184867	80.8273	-1.87482	0.402867	-4.6537	3.26e-06	0.00030998	ARMCX2
ENSG00000147168	243.132	1.39818	0.30042	4.65407	3.25e-06	0.00030998	IL2RG
ENSG00000042493	387.595	1.35319	0.29199	4.63436	3.58e-06	0.00033872	CAPG
ENSG00000138795	220.822	1.3663	0.295738	4.61996	3.84e-06	0.00036133	LEF1
ENSG00000173166	107.743	-2.15976	0.468217	-4.61273	3.97e-06	0.00037081	RAPH1
ENSG00000159640	278.26	-1.50597	0.326494	-4.61256	3.98e-06	0.00037081	ACE
ENSG00000149557	101.096	-2.75005	0.597163	-4.60519	4.12e-06	0.00038232	FEZ1
ENSG00000250722	220.126	-1.90251	0.414182	-4.59341	4.36e-06	0.00040262	SELENOP
ENSG00000158528	122.005	-1.35326	0.294991	-4.58746	4.49e-06	0.00041229	PPP1R9A
ENSG00000163661	76.5683	-1.64339	0.359041	-4.57717	4.71e-06	0.00043101	PTX3
ENSG00000134278	275.238	-1.22925	0.268627	-4.57605	4.74e-06	0.00043128	SPIRE1
ENSG00000091409	543.098	-1.30215	0.285289	-4.56433	5.01e-06	0.00045394	ITGA6
ENSG00000105974	26.7008	-2.7135	0.594866	-4.56154	5.08e-06	0.00045786	CAV1
ENSG00000215788	150.559	-1.37036	0.301472	-4.54557	5.48e-06	0.00049168	TNFRSF25
ENSG00000107186	670.84	-1.20998	0.266607	-4.53843	5.67e-06	0.00050626	MPDZ
ENSG00000074219	37.5906	-2.6094	0.575451	-4.53453	5.77e-06	0.0005086	TEAD2
ENSG00000085733	133.557	-2.41179	0.531853	-4.5347	5.77e-06	0.0005086	CTTN
ENSG00000163513	561.909	-0.874083	0.192682	-4.53641	5.72e-06	0.0005086	TGFBR2
ENSG00000276043	3500.52	1.39334	0.307425	4.53228	5.84e-06	0.0005117	UHRF1
ENSG00000131067	69.2116	-1.62388	0.358903	-4.52457	6.05e-06	0.00052831	GGT7
ENSG00000005249	138.202	-1.63332	0.362751	-4.5026	6.71e-06	0.00058334	PRKAR2B
ENSG00000168056	1015.44	-1.11286	0.247681	-4.49313	7.02e-06	0.00060715	LTBP3
ENSG00000118946	92.8422	-2.28351	0.508487	-4.49078	7.1e-06	0.0006084	PCDH17
ENSG00000008311	61.2051	-1.64885	0.367099	-4.49157	7.07e-06	0.0006084	AASS
ENSG00000075240	574.875	1.28613	0.286616	4.48729	7.21e-06	0.0006157	GRAMD4
ENSG00000137831	173.056	-1.43011	0.319455	-4.47672	7.58e-06	0.00064278	UACA
ENSG00000070882	678.535	1.27292	0.284374	4.47622	7.6e-06	0.00064278	OSBPL3
ENSG00000169908	51.7793	-2.75947	0.61754	-4.46849	7.88e-06	0.00066353	TM4SF1
ENSG00000204681	118.333	-2.52358	0.566159	-4.45736	8.3e-06	0.00069418	GABBR1
ENSG00000111261	89.1318	-1.85534	0.416453	-4.45509	8.39e-06	0.00069418	MANSC1
ENSG00000281818	89.1318	-1.85534	0.416453	-4.45509	8.39e-06	0.00069418	MANSC1
ENSG00000149564	230.7	-1.08589	0.243705	-4.45578	8.36e-06	0.00069418	ESAM
ENSG00000173269	159.098	-1.53275	0.344415	-4.45029	8.58e-06	0.00070682	MMRN2
ENSG00000169744	287.224	-1.73562	0.390669	-4.44267	8.88e-06	0.0007292	LDB2
ENSG00000182568	1988.28	1.25438	0.282696	4.4372	9.11e-06	0.00074481	SATB1
ENSG00000082438	216.785	1.41233	0.318652	4.43222	9.33e-06	0.00075899	COBLL1
ENSG00000105810	3709.62	1.06555	0.240633	4.42813	9.51e-06	0.00077026	CDK6
ENSG00000152128	151.681	-1.44731	0.32749	-4.41938	9.9e-06	0.00079872	TMEM163
ENSG00000100234	513.48	-1.10339	0.249837	-4.41645	1e-05	0.00080625	TIMP3
ENSG00000130940	129.08	-1.42616	0.324488	-4.39512	1.11e-05	0.00088314	CASZ1
ENSG00000274137	44.2857	2.75528	0.626927	4.3949	1.11e-05	0.00088314	MYOM2
ENSG00000157873	211.385	-1.54237	0.351034	-4.39378	1.11e-05	0.00088405	TNFRSF14
ENSG00000069702	107.549	-2.29894	0.523669	-4.39006	1.13e-05	0.00089561	TGFBR3
ENSG00000103489	811.748	1.21052	0.276461	4.37863	1.19e-05	0.00094001	XYLT1
ENSG00000120549	158.335	-2.4169	0.5539	-4.36343	1.28e-05	0.00100366	KIAA1217
ENSG00000196628	1541.6	1.01871	0.234724	4.34006	1.42e-05	0.00111207	TCF4
ENSG00000125266	77.4874	-2.60762	0.602399	-4.32872	1.5e-05	0.00116615	EFNB2
ENSG00000166856	88.4528	-2.29865	0.53142	-4.32549	1.52e-05	0.00116915	GPR182
ENSG00000250510	77.6499	-1.95199	0.451246	-4.32577	1.52e-05	0.00116915	GPR162
ENSG00000167703	235.776	1.11772	0.258303	4.32718	1.51e-05	0.00116915	SLC43A2
ENSG00000136630	495.613	1.79314	0.414751	4.32342	1.54e-05	0.00117547	HLX
ENSG00000073712	71.5515	-2.5669	0.594142	-4.32035	1.56e-05	0.00118724	FERMT2
ENSG00000273936	211.352	-1.50237	0.348743	-4.30796	1.65e-05	0.00124583	TNFRSF14
ENSG00000198842	190.518	1.41467	0.328333	4.30865	1.64e-05	0.00124583	DUSP27
ENSG00000197822	103.574	-2.34791	0.545227	-4.3063	1.66e-05	0.00125026	OCLN
ENSG00000144476	93.8608	-1.48034	0.343992	-4.30341	1.68e-05	0.00126174	ACKR3
ENSG00000101439	152.032	-1.4833	0.344817	-4.30171	1.69e-05	0.00126652	CST3
ENSG00000140678	225.927	-1.38835	0.323331	-4.29391	1.76e-05	0.0013068	ITGAX
ENSG00000151176	233.398	-1.41115	0.328738	-4.29262	1.77e-05	0.00130935	PLBD2
ENSG00000076706	140.126	-1.88828	0.440906	-4.28273	1.85e-05	0.00135326	MCAM
ENSG00000136114	47.9775	-1.84918	0.431702	-4.28346	1.84e-05	0.00135326	THSD1
ENSG00000134202	133.426	-1.3642	0.318415	-4.28434	1.83e-05	0.00135326	GSTM3
ENSG00000111961	68.3645	-2.01417	0.47208	-4.26658	1.98e-05	0.00144941	SASH1
ENSG00000026508	2442.45	0.944052	0.221398	4.26405	2.01e-05	0.00146044	CD44
ENSG00000142627	43.7754	-3.10701	0.730217	-4.25491	2.09e-05	0.00151565	EPHA2
ENSG00000159674	59.0886	1.65419	0.388867	4.25387	2.1e-05	0.00151698	SPON2
ENSG00000041353	211.142	-1.71977	0.405095	-4.24536	2.18e-05	0.00156982	RAB27B
ENSG00000157570	158.939	-2.0983	0.49503	-4.23873	2.25e-05	0.00161084	TSPAN18
ENSG00000143369	102.944	-2.57722	0.61059	-4.22087	2.43e-05	0.00173748	ECM1
ENSG00000204186	197.101	-1.12496	0.266592	-4.2198	2.45e-05	0.00173928	ZDBF2
ENSG00000105251	39.8606	2.95163	0.69985	4.21751	2.47e-05	0.00175051	SHD
ENSG00000172493	3555.23	1.05037	0.249515	4.20965	2.56e-05	0.00180591	AFF1
ENSG00000149972	22.4443	3.65611	0.870969	4.19775	2.7e-05	0.00189642	CNTN5
ENSG00000172037	499.303	-1.40266	0.334236	-4.19663	2.71e-05	0.00189892	LAMB2
ENSG00000104833	85.7383	-1.41259	0.336785	-4.19432	2.74e-05	0.00191134	TUBB4A
ENSG00000196460	55.5965	2.02883	0.484806	4.18482	2.85e-05	0.00198584	RFX8
ENSG00000111057	50.0675	-1.62909	0.389735	-4.18	2.92e-05	0.00202112	KRT18
ENSG00000196632	135.739	-1.5364	0.367787	-4.17742	2.95e-05	0.00203681	WNK3
ENSG00000175899	231.948	-1.50813	0.361192	-4.17543	2.97e-05	0.00204733	A2M
ENSG00000147206	60.0675	-2.78282	0.667149	-4.17121	3.03e-05	0.00207077	NXF3
ENSG00000143153	114.705	-1.43121	0.343093	-4.17149	3.03e-05	0.00207077	ATP1B1
ENSG00000101200	30.9788	-2.72312	0.654396	-4.16128	3.16e-05	0.00215525	AVP
ENSG00000137507	80.3953	-2.29717	0.556083	-4.13098	3.61e-05	0.00245137	LRRC32
ENSG00000102575	58.3721	-2.11718	0.513102	-4.12624	3.69e-05	0.0024888	ACP5
ENSG00000185101	90.7666	-1.65623	0.401737	-4.12266	3.75e-05	0.0024888	ANO9
ENSG00000132321	112.484	-1.61103	0.390667	-4.12379	3.73e-05	0.0024888	IQCA1
ENSG00000100242	971.804	0.841894	0.204159	4.12373	3.73e-05	0.0024888	SUN2
ENSG00000069188	460.502	1.32374	0.321081	4.12277	3.74e-05	0.0024888	SDK2
ENSG00000165030	189.919	1.41582	0.34335	4.12355	3.73e-05	0.0024888	NFIL3
ENSG00000102362	497.533	-1.01907	0.247555	-4.11652	3.85e-05	0.0025472	SYTL4
ENSG00000198589	2856.22	-0.88784	0.216043	-4.10954	3.96e-05	0.00261638	LRBA
ENSG00000117983	73.0901	2.59744	0.632357	4.10755	4e-05	0.00262998	MUC5B
ENSG00000151917	130.6	1.2249	0.299005	4.09658	4.19e-05	0.0027483	BEND6
ENSG00000073849	716.786	-0.852931	0.208315	-4.09443	4.23e-05	0.00276448	ST6GAL1
ENSG00000141753	123.283	-2.13929	0.522704	-4.09274	4.26e-05	0.0027753	IGFBP4
ENSG00000198873	207.88	-1.0397	0.25441	-4.08669	4.38e-05	0.00283901	GRK5
ENSG00000163069	37.436	-2.41165	0.593307	-4.06476	4.81e-05	0.00310916	SGCB
ENSG00000197355	237.764	-1.22643	0.301814	-4.06351	4.83e-05	0.00311529	UAP1L1
ENSG00000129946	95.0772	-2.61642	0.64436	-4.06049	4.9e-05	0.00313945	SHC2
ENSG00000153404	143.02	-1.2098	0.297969	-4.06015	4.9e-05	0.00313945	PLEKHG4B
ENSG00000137804	701.408	0.791468	0.195038	4.05803	4.95e-05	0.00315758	NUSAP1
ENSG00000049089	157.421	-1.51592	0.374275	-4.05028	5.12e-05	0.00325324	COL9A2
ENSG00000182866	97.6319	1.46245	0.362221	4.03745	5.4e-05	0.00342485	LCK
ENSG00000171680	80.1546	-2.03483	0.504428	-4.03394	5.48e-05	0.00346501	PLEKHG5
ENSG00000181631	49.8225	-1.78588	0.442981	-4.03149	5.54e-05	0.00348989	P2RY13
ENSG00000178498	162.512	-1.06828	0.265506	-4.02356	5.73e-05	0.00359784	DTX3
ENSG00000176083	27.4391	2.09898	0.521795	4.0226	5.76e-05	0.00360068	ZNF683
ENSG00000185386	162.525	-1.0913	0.27135	-4.02174	5.78e-05	0.0036022	MAPK11
ENSG00000153113	530.91	-0.988251	0.245918	-4.01862	5.85e-05	0.00363838	CAST
ENSG00000159216	2971.99	0.852723	0.21255	4.01186	6.02e-05	0.00373205	RUNX1
ENSG00000185737	40.4403	-2.35025	0.586186	-4.0094	6.09e-05	0.00374776	NRG3
ENSG00000153904	100.001	-1.53314	0.382391	-4.00935	6.09e-05	0.00374776	DDAH1
ENSG00000180530	7208.22	-1.00002	0.249552	-4.00727	6.14e-05	0.00376889	NRIP1
ENSG00000142798	2020.1	-1.67674	0.418764	-4.00403	6.23e-05	0.00379668	HSPG2
ENSG00000198825	540.645	-0.779121	0.194548	-4.00477	6.21e-05	0.00379668	INPP5F
ENSG00000036448	83.2902	1.63375	0.408227	4.00206	6.28e-05	0.00381622	MYOM2
ENSG00000157933	391.734	-1.1547	0.288603	-4.00099	6.31e-05	0.00382155	SKI
ENSG00000112799	24.1213	2.8759	0.719394	3.99767	6.4e-05	0.00386328	LY86
ENSG00000187800	452.534	-1.15997	0.290361	-3.99493	6.47e-05	0.00389598	PEAR1
ENSG00000111676	1194.58	-0.757558	0.189922	-3.98879	6.64e-05	0.00398574	ATN1
ENSG00000215126	218.164	-1.43937	0.361371	-3.98308	6.8e-05	0.00407006	CBWD2
ENSG00000152952	217.695	-1.27667	0.320623	-3.98185	6.84e-05	0.00407848	PLOD2
ENSG00000277401	36.981	-3.29867	0.833448	-3.95785	7.56e-05	0.00449659	TJP1
ENSG00000198585	352.083	-0.829598	0.20992	-3.95196	7.75e-05	0.00459451	NUDT16
ENSG00000133574	86.6444	-1.56421	0.396376	-3.94629	7.94e-05	0.00469034	GIMAP4
ENSG00000153162	28.7817	-2.11688	0.537258	-3.94016	8.14e-05	0.00479695	BMP6
ENSG00000205755	105.805	1.52643	0.387686	3.93727	8.24e-05	0.00484018	CRLF2
ENSG00000117643	203	-1.72809	0.439461	-3.93228	8.41e-05	0.00492672	MAN1C1
ENSG00000174804	179.879	-2.12811	0.54257	-3.92227	8.77e-05	0.00510095	FZD4
ENSG00000178573	219.536	-1.60642	0.409486	-3.92303	8.74e-05	0.00510095	MAF
ENSG00000227507	44.1259	1.79598	0.457957	3.92173	8.79e-05	0.00510095	LTB
ENSG00000185630	402.748	-1.00047	0.255316	-3.91857	8.91e-05	0.00515281	PBX1
ENSG00000169403	132.676	-1.55328	0.396704	-3.91546	9.02e-05	0.00520391	PTAFR
ENSG00000278463	308.027	0.874881	0.223789	3.90941	9.25e-05	0.00532008	HIST1H2AB
ENSG00000092929	1518.4	-0.739754	0.189424	-3.90528	9.41e-05	0.00539562	UNC13D
ENSG00000120318	139.96	-2.16282	0.554272	-3.9021	9.54e-05	0.00545071	ARAP3
ENSG00000163687	267.827	-3.37352	0.865358	-3.8984	9.68e-05	0.00551809	DNASE1L3
ENSG00000174482	9.25339	4.27234	1.09624	3.89726	9.73e-05	0.00552779	LINGO2
ENSG00000138678	97.8534	-2.04931	0.525956	-3.89636	9.76e-05	0.00553204	GPAT3
ENSG00000138315	345.779	-4.13647	1.06233	-3.89376	9.87e-05	0.00557532	OIT3
ENSG00000276368	987.51	0.961316	0.247011	3.89179	9.95e-05	0.0056043	HIST1H2AJ
ENSG00000100055	971.057	1.32602	0.341937	3.87795	0.00010534	0.00591527	CYTH4
ENSG00000177374	104.719	-1.47909	0.381678	-3.87522	0.00010653	0.00596351	HIC1
ENSG00000011105	47.8761	-2.10336	0.543516	-3.86991	0.00010887	0.00606064	TSPAN9
ENSG00000165125	54.7984	1.98401	0.512896	3.86824	0.00010962	0.00608465	TRPV6
ENSG00000134986	1125.83	0.761193	0.197046	3.86303	0.00011199	0.00619812	NREP
ENSG00000139263	62.284	-2.74002	0.710233	-3.85792	0.00011436	0.006311	LRIG3
ENSG00000131016	628.363	-3.00438	0.780216	-3.8507	0.00011778	0.00648123	AKAP12
ENSG00000162430	641.409	-0.804037	0.208952	-3.84796	0.00011911	0.00651696	SELENON
ENSG00000115252	117.455	1.24451	0.323383	3.8484	0.00011889	0.00651696	PDE1A
ENSG00000177303	244.28	-1.36367	0.354591	-3.84574	0.00012019	0.00654393	CASKIN2
ENSG00000183735	279.143	-0.850197	0.221086	-3.84555	0.00012028	0.00654393	TBK1
ENSG00000010610	131.646	-1.70788	0.444328	-3.84373	0.00012118	0.00657414	CD4
ENSG00000128917	95.6139	-2.63259	0.685401	-3.84095	0.00012256	0.00663039	DLL4
ENSG00000132359	461.15	0.979065	0.255162	3.83703	0.00012453	0.00671809	RAP1GAP2
ENSG00000165682	131.128	-3.62858	0.946532	-3.83355	0.0001263	0.00679463	CLEC1B
ENSG00000130598	96.4537	1.23584	0.322939	3.82685	0.00012979	0.00696283	TNNI2
ENSG00000135540	261.342	-1.06371	0.278575	-3.81839	0.00013433	0.00718588	NHSL1
ENSG00000166147	219.627	-0.987394	0.259073	-3.81125	0.00013826	0.00735554	FBN1
ENSG00000160145	242.613	-1.81397	0.476336	-3.80818	0.00013999	0.0074269	KALRN
ENSG00000198844	43.842	-2.15444	0.566069	-3.80597	0.00014125	0.00747289	ARHGEF15
ENSG00000148468	71.2643	-2.03804	0.535961	-3.8026	0.00014319	0.00755463	FAM171A1
ENSG00000116833	82.4824	-1.84895	0.486884	-3.79752	0.00014615	0.00768998	NR5A2
ENSG00000003393	623.786	-0.789541	0.208229	-3.7917	0.00014962	0.00785087	ALS2
ENSG00000082074	272.656	-0.957205	0.252569	-3.78988	0.00015072	0.00788717	FYB1
ENSG00000148154	80.4831	-2.50092	0.660364	-3.78718	0.00015237	0.00794265	UGCG
ENSG00000120693	73.3477	-1.67905	0.443398	-3.78679	0.00015261	0.00794265	SMAD9
ENSG00000197992	19.2986	-2.47204	0.654907	-3.77464	0.00016024	0.00831741	CLEC9A
ENSG00000271605	56.8193	1.66355	0.441318	3.7695	0.00016358	0.00846759	MILR1
ENSG00000091592	1331.39	-0.873736	0.232678	-3.75513	0.00017325	0.00894449	NLRP1
ENSG00000143469	66.2444	-1.45883	0.3888	-3.75213	0.00017534	0.0090279	SYT14
ENSG00000104870	386.228	-0.928072	0.247706	-3.74667	0.00017919	0.00920169	FCGRT
ENSG00000141503	912.999	-0.721305	0.192753	-3.74211	0.00018248	0.00934541	MINK1
ENSG00000274618	228.983	0.867278	0.231862	3.74049	0.00018366	0.00938101	HIST1H4F
ENSG00000101333	306.216	-1.14111	0.305187	-3.73905	0.00018472	0.0093904	PLCB4
ENSG00000106789	149.011	-1.08951	0.291502	-3.73758	0.0001858	0.0093904	CORO2A
ENSG00000124440	127.814	-1.06676	0.285318	-3.73883	0.00018488	0.0093904	HIF3A
ENSG00000198467	1130.69	-0.922243	0.246738	-3.73775	0.00018568	0.0093904	TPM2
ENSG00000148773	5177.58	0.76322	0.204462	3.73282	0.00018935	0.00954444	MKI67
ENSG00000170482	91.3424	1.45302	0.390177	3.72399	0.0001961	0.00985869	SLC23A1
ENSG00000173548	103.486	-1.28674	0.34577	-3.72138	0.00019814	0.00993537	SNX33
ENSG00000167994	36.0546	-2.20791	0.593696	-3.71892	0.00020008	0.0100062	RAB3IL1
ENSG00000101871	109.995	-2.00138	0.538256	-3.71827	0.00020059	0.0100062	MID1
ENSG00000274750	108.49	1.31769	0.354826	3.71362	0.00020432	0.0101655	HIST1H3E
ENSG00000168421	313.749	0.928873	0.250335	3.71052	0.00020683	0.0102642	RHOH
ENSG00000138722	765.746	-1.0476	0.282992	-3.70188	0.00021401	0.0105385	MMRN1
ENSG00000007968	250.027	0.888766	0.240029	3.70275	0.00021328	0.0105385	E2F2
ENSG00000105472	318.432	1.22209	0.330109	3.70208	0.00021384	0.0105385	CLEC11A
ENSG00000173762	125.915	1.58113	0.427531	3.69827	0.00021707	0.010662	CD7
ENSG00000135476	393.649	0.939784	0.254184	3.69725	0.00021795	0.0106777	ESPL1
ENSG00000066382	133.568	-1.15827	0.313387	-3.69596	0.00021906	0.0107047	MPPED2
ENSG00000070778	35.1977	-1.96877	0.532946	-3.69412	0.00022065	0.0107551	PTPN21
ENSG00000072163	70.2479	-2.41735	0.654868	-3.69135	0.00022306	0.0108454	LIMS2
ENSG00000096433	186.851	-1.85816	0.503574	-3.68994	0.0002243	0.0108571	ITPR3
ENSG00000064393	1022.52	-0.796602	0.215922	-3.6893	0.00022487	0.0108571	HIPK2
ENSG00000104081	132.925	1.24768	0.338203	3.68916	0.000225	0.0108571	BMF
ENSG00000166963	896.763	1.22691	0.33273	3.68739	0.00022656	0.0109051	MAP1A
ENSG00000008277	213.21	-1.30597	0.354366	-3.68535	0.00022839	0.0109654	ADAM22
ENSG00000153246	66.4097	-1.91349	0.519786	-3.68129	0.00023205	0.0111137	PLA2R1
ENSG00000151651	511.712	-0.951348	0.258541	-3.67968	0.00023352	0.0111563	ADAM8
ENSG00000278550	17.9293	4.23225	1.15176	3.67459	0.00023823	0.0113529	SLC43A2
ENSG00000090530	67.1563	-1.66842	0.45415	-3.67372	0.00023905	0.0113636	P3H2
ENSG00000143382	210.128	-1.08494	0.2954	-3.67279	0.00023992	0.0113769	ADAMTSL4
ENSG00000118200	93.4869	-1.43006	0.389838	-3.66834	0.00024413	0.0115458	CAMSAP2
ENSG00000277157	179.225	1.16027	0.316342	3.66776	0.00024468	0.0115458	HIST1H4D
ENSG00000164035	174.738	-1.42361	0.388447	-3.66487	0.00024747	0.01162	EMCN
ENSG00000278828	306.725	0.849913	0.231889	3.66518	0.00024717	0.01162	HIST1H3H
ENSG00000124019	121.819	-1.06906	0.291757	-3.66422	0.00024809	0.0116211	FAM124B
ENSG00000117586	244.342	0.921328	0.251488	3.66351	0.00024878	0.011625	TNFSF4
ENSG00000100596	1567.02	-0.839307	0.229442	-3.65803	0.00025416	0.0118475	SPTLC2
ENSG00000170542	220.444	-1.07167	0.293338	-3.65334	0.00025885	0.0120367	SERPINB9
ENSG00000116962	353.026	-2.78104	0.761922	-3.65003	0.00026221	0.0121637	NID1
ENSG00000156049	38.0827	-3.15252	0.864482	-3.64672	0.00026561	0.0122633	GNA14
ENSG00000164741	239.036	-1.70481	0.467494	-3.64669	0.00026564	0.0122633	DLC1
ENSG00000134874	124.825	-1.47407	0.404869	-3.64086	0.00027173	0.0124547	DZIP1
ENSG00000164877	334.236	-0.924459	0.25391	-3.64088	0.0002717	0.0124547	MICALL2
ENSG00000135655	1379.71	-0.690517	0.18961	-3.64177	0.00027077	0.0124547	USP15
ENSG00000146674	45.5597	-2.66243	0.732043	-3.63699	0.00027584	0.0126132	IGFBP3
ENSG00000204197	756.662	0.834681	0.229551	3.63615	0.00027674	0.0126243	KIFC1
ENSG00000142552	82.1852	-2.15033	0.592609	-3.62858	0.00028498	0.0129083	RCN3
ENSG00000172340	125.394	-1.6042	0.441981	-3.62958	0.00028389	0.0129083	SUCLG2
ENSG00000179588	438.753	-1.27282	0.350751	-3.62884	0.0002847	0.0129083	ZFPM1
ENSG00000186583	38.5644	1.73131	0.477226	3.62785	0.00028579	0.0129143	SPATC1
ENSG00000130783	106.344	-1.35653	0.37485	-3.61885	0.00029592	0.0133093	CCDC62
ENSG00000111077	166.125	-1.81655	0.502571	-3.61451	0.00030092	0.0135026	TNS2
ENSG00000099250	408.659	-1.65559	0.458364	-3.61196	0.00030389	0.0136042	NRP1
ENSG00000203852	288.752	0.818782	0.2268	3.61016	0.00030601	0.0136357	HIST2H3A
ENSG00000203811	288.752	0.818782	0.2268	3.61016	0.00030601	0.0136357	HIST2H3C
ENSG00000149212	540.109	-0.924987	0.256334	-3.60852	0.00030795	0.01369	SESN3
ENSG00000197061	373.192	0.836494	0.231917	3.60687	0.00030992	0.0137458	HIST1H4C
ENSG00000082458	99.6799	-1.4279	0.396028	-3.60555	0.00031149	0.0137838	DLG3
ENSG00000136286	1490.71	0.795989	0.221047	3.60099	0.00031701	0.0139958	MYO1G
ENSG00000110811	158.37	-1.17291	0.326034	-3.59752	0.00032127	0.0141189	P3H3
ENSG00000258102	16.3332	2.89362	0.804811	3.5954	0.00032389	0.0142016	MAP1LC3B2
ENSG00000198835	41.3725	-1.6178	0.450132	-3.59405	0.00032558	0.0142431	GJC2
ENSG00000177511	15.4862	2.56733	0.71495	3.59093	0.0003295	0.0143819	ST8SIA3
ENSG00000122122	1380.49	1.05634	0.294463	3.58734	0.00033406	0.014548	SASH3
ENSG00000168758	176.934	-1.15561	0.322199	-3.58665	0.00033496	0.0145539	SEMA4C
ENSG00000126787	364.056	0.805322	0.22512	3.5773	0.00034716	0.0150502	DLGAP5
ENSG00000099864	169.541	-1.3709	0.383304	-3.57653	0.00034818	0.0150605	PALM
ENSG00000198053	353.224	-0.890677	0.24937	-3.57171	0.00035466	0.0153063	SIRPA
ENSG00000112715	196.292	-1.18761	0.33306	-3.56576	0.0003628	0.0156225	VEGFA
ENSG00000163492	244.81	1.35247	0.37937	3.56504	0.00036381	0.0156306	CCDC141
ENSG00000124788	307.22	-0.984228	0.276182	-3.56369	0.00036568	0.0156759	ATXN1
ENSG00000236271	45.6234	-2.12459	0.59693	-3.5592	0.00037198	0.0159101	FLOT1
ENSG00000188130	682.96	-0.890495	0.25026	-3.55828	0.00037329	0.0159101	MAPK12
ENSG00000161013	471.706	-0.830243	0.233342	-3.55805	0.00037362	0.0159101	MGAT4B
ENSG00000155629	831.221	0.951399	0.268019	3.54974	0.00038561	0.0163841	PIK3AP1
ENSG00000183963	480.651	-1.21763	0.343246	-3.54739	0.00038907	0.0164582	SMTN
ENSG00000080200	231.717	-0.963108	0.271483	-3.54759	0.00038878	0.0164582	CRYBG3
ENSG00000110841	783.273	-0.806214	0.227507	-3.54369	0.00039457	0.0166542	PPFIBP1
ENSG00000157978	229.173	-1.00823	0.284737	-3.54091	0.00039874	0.0167936	LDLRAP1
ENSG00000141622	51.3934	1.41846	0.400665	3.54028	0.00039971	0.0167973	RNF165
ENSG00000134352	649.391	-0.99096	0.280334	-3.53493	0.00040789	0.0171037	IL6ST
ENSG00000177663	557.357	1.11954	0.316795	3.53395	0.00040939	0.0171294	IL17RA
ENSG00000002586	1152.58	1.0174	0.287952	3.53322	0.00041053	0.0171397	CD99
ENSG00000162825	249.772	-0.88015	0.249159	-3.53249	0.00041167	0.0171452	NBPF20
ENSG00000143776	427.548	-0.799844	0.226457	-3.53199	0.00041245	0.0171452	CDC42BPA
ENSG00000165591	22.9366	-2.06846	0.585779	-3.53113	0.00041378	0.0171634	FAAH2
ENSG00000242732	135.451	-1.16491	0.330056	-3.52943	0.00041645	0.017237	RTL5
ENSG00000124575	2112.56	0.793703	0.22536	3.52194	0.00042841	0.0176556	HIST1H1D
ENSG00000197536	392.871	0.78961	0.224234	3.52136	0.00042934	0.0176562	C5orf56
ENSG00000277564	76.0572	-1.60309	0.455568	-3.51888	0.00043338	0.0177169	RBFOX2
ENSG00000171703	336.418	-0.799012	0.227072	-3.51875	0.00043358	0.0177169	TCEA2
ENSG00000127124	317.803	0.937432	0.266384	3.51909	0.00043302	0.0177169	HIVEP3
ENSG00000276966	565.905	0.840648	0.239704	3.50703	0.00045314	0.0184377	HIST1H4E
ENSG00000273703	728.788	0.938103	0.267457	3.50749	0.00045235	0.0184377	HIST1H2BM
ENSG00000142748	122.351	-4.02491	1.14844	-3.50468	0.00045715	0.0185614	FCN3
ENSG00000142089	112.364	-1.09668	0.313147	-3.50213	0.00046156	0.0186615	IFITM3
ENSG00000167460	3811.09	0.807904	0.230653	3.50268	0.0004606	0.0186615	TPM4
ENSG00000133246	1333.13	0.808953	0.231116	3.50021	0.00046489	0.0187568	PRAM1
ENSG00000157445	21.4828	2.75884	0.788455	3.49905	0.00046693	0.0187994	CACNA2D3
ENSG00000198722	144.227	-1.06626	0.304936	-3.49667	0.00047111	0.0189282	UNC13B
ENSG00000056998	50.2613	-1.46051	0.417762	-3.49603	0.00047223	0.0189335	GYG2
ENSG00000182742	271.159	-1.00619	0.288247	-3.49073	0.00048171	0.0192464	HOXB4
ENSG00000179862	10.5771	3.40882	0.976587	3.49054	0.00048204	0.0192464	CITED4
ENSG00000107518	57.3846	-2.09081	0.600757	-3.48029	0.00050087	0.0199567	ATRNL1
ENSG00000214140	25.8633	2.1649	0.623118	3.4743	0.00051218	0.0203653	PRCD
ENSG00000076555	388.65	-0.911901	0.262635	-3.47213	0.00051635	0.0204887	ACACB
ENSG00000102935	108.577	-1.04267	0.300452	-3.47034	0.0005198	0.0205832	ZNF423
ENSG00000078596	363.422	0.981167	0.283496	3.46096	0.00053826	0.021173	ITM2A
ENSG00000126353	19.9987	2.8259	0.816607	3.46053	0.00053911	0.021173	CCR7
ENSG00000196923	399.685	-0.7617	0.220186	-3.45934	0.00054149	0.0212232	PDLIM7
ENSG00000168067	1220.82	-0.740441	0.214163	-3.45738	0.00054546	0.0213352	MAP4K2
ENSG00000120832	119.868	-1.16576	0.337373	-3.45541	0.00054946	0.0214479	MTERF2
ENSG00000196935	367.662	-1.47132	0.425907	-3.45456	0.00055119	0.0214717	SRGAP1
ENSG00000160883	9.08734	3.66942	1.06299	3.45197	0.0005565	0.0216349	HK3
ENSG00000165716	1109.52	-0.695745	0.201966	-3.44486	0.00057135	0.0221226	FAM69B
ENSG00000132613	556.066	-0.669733	0.194478	-3.44375	0.0005737	0.022169	MTSS1L
ENSG00000156738	23.8055	2.82805	0.821508	3.44252	0.00057633	0.0222257	MS4A1
ENSG00000182195	84.3562	-1.32592	0.386103	-3.43411	0.00059451	0.0228353	LDOC1
ENSG00000153933	455.158	-0.912315	0.265812	-3.43218	0.00059874	0.0229518	DGKE
ENSG00000167286	17.8156	2.21659	0.646192	3.43024	0.00060305	0.023071	CD3D
ENSG00000166165	49.4007	-1.59998	0.466883	-3.42695	0.00061041	0.0232957	CKB
ENSG00000111879	111.662	-1.17754	0.343768	-3.42538	0.00061393	0.0233015	FAM184A
ENSG00000277075	1415.37	0.755837	0.220624	3.42591	0.00061274	0.0233015	HIST1H2AE
ENSG00000206052	43.2344	2.69302	0.78662	3.42354	0.00061811	0.0234139	DOK6
ENSG00000107742	322.384	-0.95204	0.278678	-3.41627	0.00063486	0.0240009	SPOCK2
ENSG00000026652	238.525	-0.960503	0.281354	-3.41386	0.00064049	0.0241663	AGPAT4
ENSG00000012124	173.611	1.69637	0.497079	3.41268	0.00064328	0.0242238	CD22
ENSG00000189007	574.574	-0.744498	0.218563	-3.40633	0.00065844	0.0247461	ADAT2
ENSG00000040608	72.268	1.28308	0.376939	3.40394	0.00066422	0.0249146	RTN4R
ENSG00000125347	1186.03	0.73735	0.216661	3.40324	0.00066592	0.0249298	IRF1
ENSG00000145708	258.189	-2.61301	0.768607	-3.39967	0.00067468	0.0252086	CRHBP
ENSG00000176907	273.868	-4.27665	1.25834	-3.39864	0.00067722	0.0252546	TCIM
ENSG00000142583	691.576	0.827279	0.243458	3.39803	0.00067873	0.0252615	SLC2A5
ENSG00000146856	49.2609	-1.35224	0.39857	-3.39273	0.000692	0.0257058	AGBL3
ENSG00000174233	357.827	-0.902451	0.266341	-3.38833	0.00070319	0.0260709	ADCY6
ENSG00000148841	328.469	-1.18098	0.348774	-3.38609	0.00070897	0.0262345	ITPRIP
ENSG00000092421	268.419	-1.12579	0.332705	-3.38376	0.00071502	0.0264075	SEMA6A
ENSG00000181218	62.398	-1.3722	0.405768	-3.38173	0.00072032	0.0265419	HIST3H2A
ENSG00000198796	37.7016	1.85033	0.547224	3.38131	0.00072142	0.0265419	ALPK2
ENSG00000123094	142.689	-1.09701	0.324697	-3.37855	0.00072868	0.0267577	RASSF8
ENSG00000124813	245.056	1.24231	0.367861	3.37711	0.00073252	0.0268474	RUNX2
ENSG00000182247	150.715	0.87921	0.260794	3.37128	0.0007482	0.0273697	UBE2E2
ENSG00000067606	86.9505	-1.21414	0.360682	-3.36625	0.00076198	0.0278025	PRKCZ
ENSG00000182255	14.2408	2.70736	0.804349	3.36591	0.00076292	0.0278025	KCNA4
ENSG00000198155	104.316	-1.13373	0.337139	-3.36279	0.00077159	0.0280652	ZNF876P
ENSG00000071242	148.952	1.48475	0.441861	3.36023	0.00077879	0.0282734	RPS6KA2
ENSG00000181104	377.122	-0.869309	0.259299	-3.35253	0.00080075	0.029016	F2R
ENSG00000129467	299.916	-1.41291	0.421852	-3.34931	0.00081012	0.0291659	ADCY4
ENSG00000133106	332.427	-1.04764	0.312808	-3.34915	0.00081059	0.0291659	EPSTI1
ENSG00000174099	300.325	-0.984772	0.294068	-3.34879	0.00081164	0.0291659	MSRB3
ENSG00000117724	2746.28	0.683838	0.204208	3.34873	0.00081182	0.0291659	CENPF
ENSG00000184270	630.243	0.79359	0.236998	3.34851	0.00081248	0.0291659	HIST2H2AB
ENSG00000141542	82.5933	-1.23801	0.369943	-3.34648	0.00081845	0.0293254	RAB40B
ENSG00000101255	35.1402	-1.65592	0.495917	-3.33911	0.00084049	0.0300587	TRIB3
ENSG00000112419	434.722	-0.769056	0.23048	-3.33676	0.00084762	0.0302576	PHACTR2
ENSG00000197496	74.3019	-1.30916	0.39305	-3.33076	0.00086609	0.0308421	SLC2A10
ENSG00000107331	688.114	0.843116	0.253158	3.3304	0.00086721	0.0308421	ABCA2
ENSG00000119411	121.202	-1.1253	0.338721	-3.32222	0.00089304	0.031702	BSPRY
ENSG00000278677	766.809	0.801067	0.241238	3.32065	0.00089807	0.0318219	HIST1H2AM
ENSG00000146021	465.999	-0.829139	0.250031	-3.31615	0.00091267	0.0322727	KLHL3
ENSG00000100503	1905.71	0.59818	0.180409	3.3157	0.00091415	0.0322727	NIN
ENSG00000203814	1101.06	0.615468	0.185787	3.31276	0.00092379	0.0325531	HIST2H2BF
ENSG00000007237	305.458	0.832312	0.251614	3.30789	0.00094003	0.0330645	GAS7
ENSG00000123146	269.454	1.0126	0.306408	3.30472	0.0009507	0.0333787	ADGRE5
ENSG00000188643	23.8517	-2.28012	0.690101	-3.30404	0.00095303	0.0333994	S100A16
ENSG00000142733	126.142	-1.27353	0.386297	-3.29676	0.00097806	0.0342143	MAP3K6
ENSG00000230143	90.3132	-1.19191	0.361627	-3.29597	0.00098081	0.0342482	FLOT1
ENSG00000196422	228.386	-0.832258	0.252907	-3.29077	0.00099913	0.0348246	PPP1R26
ENSG00000276907	41.7397	2.15064	0.653683	3.29003	0.00100175	0.0348527	ARHGAP27
ENSG00000187498	443.666	-2.98725	0.908438	-3.28834	0.00100779	0.0349993	COL4A1
ENSG00000234876	54.0277	-1.95383	0.594321	-3.2875	0.0010108	0.0350406	NOTCH4
ENSG00000168615	235.845	-0.873123	0.265655	-3.28667	0.00101378	0.0350804	ADAM9
ENSG00000139289	180.767	-2.94999	0.898555	-3.28304	0.00102696	0.0354725	PHLDA1
ENSG00000204136	54.7011	-1.65119	0.503689	-3.27819	0.00104476	0.0360225	GGTA1P
ENSG00000174032	335.533	-0.844003	0.257884	-3.2728	0.00106487	0.0366504	SLC25A30
ENSG00000173917	124.479	-1.09973	0.336112	-3.27192	0.0010682	0.036699	HOXB2
ENSG00000113916	38.9133	2.08363	0.637335	3.26928	0.0010782	0.0369764	BCL6
ENSG00000168994	49.2918	-1.56263	0.47853	-3.26549	0.00109275	0.0372875	PXDC1
ENSG00000198908	113.446	-1.09666	0.335843	-3.2654	0.00109309	0.0372875	BHLHB9
ENSG00000126759	139.461	-1.0191	0.312016	-3.26617	0.00109013	0.0372875	CFP
ENSG00000002587	184.018	1.14297	0.350117	3.26454	0.00109641	0.0373342	HS3ST1
ENSG00000077782	157.965	-1.10216	0.338079	-3.26007	0.00111387	0.0377495	FGFR1
ENSG00000106123	269.041	0.959028	0.294169	3.26013	0.00111361	0.0377495	EPHB6
ENSG00000167419	76.7538	1.41951	0.435444	3.2599	0.0011145	0.0377495	LPO
ENSG00000101017	38.2759	-1.53073	0.469776	-3.25843	0.00112029	0.0378789	CD40
ENSG00000139679	167.719	-1.09976	0.337726	-3.25637	0.00112849	0.0380221	LPAR6
ENSG00000211584	325.158	-0.805677	0.247409	-3.25645	0.00112813	0.0380221	SLC48A1
ENSG00000166341	683.518	-0.791686	0.243332	-3.25352	0.00113985	0.0382913	DCHS1
ENSG00000155657	2284.37	1.06591	0.327634	3.25337	0.00114046	0.0382913	TTN
ENSG00000137509	466.809	-0.817744	0.251616	-3.24996	0.0011542	0.0386848	PRCP
ENSG00000151687	110.075	-0.941758	0.289859	-3.24903	0.00115801	0.038745	ANKAR
ENSG00000135218	358.103	-2.6666	0.821273	-3.24692	0.00116662	0.0388993	CD36
ENSG00000149948	2707.68	-0.633787	0.195197	-3.2469	0.00116667	0.0388993	HMGA2
ENSG00000145555	451.092	-1.46171	0.450607	-3.24386	0.0011792	0.0392488	MYO10
ENSG00000141371	11.2886	3.0369	0.936523	3.24274	0.00118385	0.0393354	C17orf64
ENSG00000172824	92.3815	-1.12245	0.346246	-3.24177	0.0011879	0.0393831	CES4A
ENSG00000144824	253.284	-1.01014	0.311635	-3.24141	0.00118939	0.0393831	PHLDB2
ENSG00000130508	1071.89	-0.734042	0.226591	-3.2395	0.0011974	0.0395802	PXDN
ENSG00000158406	241.099	0.982917	0.303538	3.2382	0.00120287	0.0396925	HIST1H4H
ENSG00000242361	64.0629	-1.25247	0.38718	-3.23485	0.00121707	0.0399414	HLA-DMA
ENSG00000071246	415.877	-0.964365	0.298153	-3.23446	0.00121873	0.0399414	VASH1
ENSG00000131069	170.669	-0.951014	0.293904	-3.2358	0.00121304	0.0399414	ACSS2
ENSG00000172568	26.7901	1.81993	0.562621	3.23473	0.00121758	0.0399414	FNDC9
ENSG00000151503	969.115	0.579854	0.179363	3.23286	0.00122557	0.0399929	NCAPD3
ENSG00000123066	2696.38	0.733699	0.227	3.23215	0.00122863	0.0399929	MED13L
ENSG00000176049	292.87	0.781545	0.241778	3.23249	0.00122718	0.0399929	JAKMIP2
ENSG00000137501	151.477	1.0826	0.334855	3.23306	0.00122473	0.0399929	SYTL2
ENSG00000151240	56.6624	-2.21287	0.685081	-3.23008	0.00123755	0.0402152	DIP2C
ENSG00000143344	86.3069	-1.70545	0.528472	-3.22714	0.00125035	0.0405624	RGL1
ENSG00000197375	95.4967	-1.01141	0.313914	-3.22193	0.00127331	0.0412378	SLC22A5
ENSG00000206282	211.634	-1.10438	0.343021	-3.21958	0.00128379	0.0414068	RGL2
ENSG00000113971	520.638	-0.804017	0.249748	-3.21931	0.001285	0.0414068	NPHP3
ENSG00000275379	699.734	0.763899	0.237275	3.21946	0.0012843	0.0414068	HIST1H3I
ENSG00000162415	48.3292	-1.35998	0.422712	-3.21727	0.00129417	0.0416325	ZSWIM5
ENSG00000256069	41.7162	-1.84237	0.572804	-3.2164	0.0012981	0.0416493	A2MP1
ENSG00000148908	664.93	-1.03484	0.32176	-3.21619	0.00129903	0.0416493	RGS10
ENSG00000163462	78.8378	-1.02296	0.318145	-3.21538	0.00130271	0.0416974	TRIM46
ENSG00000121068	38.9353	-2.20897	0.687261	-3.21416	0.00130825	0.0418052	TBX2
ENSG00000110092	77.8552	-1.41776	0.441386	-3.21206	0.00131787	0.0420426	CCND1
ENSG00000129007	189.085	-0.802157	0.249786	-3.21138	0.001321	0.0420727	CALML4
ENSG00000183580	47.3713	-2.37664	0.74067	-3.20877	0.00133305	0.042386	FBXL7
ENSG00000166928	13.7453	2.81891	0.878728	3.20795	0.00133687	0.0424373	MS4A14
ENSG00000133169	76.4226	-1.92062	0.599199	-3.20531	0.00134917	0.042757	BEX1
ENSG00000165475	122.132	-1.04373	0.325909	-3.20253	0.00136227	0.0430993	CRYL1
ENSG00000080503	3650.42	-0.699406	0.218541	-3.20035	0.00137262	0.0432861	SMARCA2
ENSG00000112984	471.36	0.696066	0.217688	3.19754	0.00138604	0.0436374	KIF20A
ENSG00000116128	313.763	-1.41648	0.443241	-3.19573	0.00139476	0.0438403	BCL9
ENSG00000278662	23.3287	3.2758	1.02567	3.19382	0.00140404	0.0440597	GOLGA6L10
ENSG00000233822	823.023	0.681534	0.213484	3.19243	0.00141082	0.0441529	HIST1H2BN
ENSG00000174130	93.6909	1.19946	0.37574	3.19227	0.0014116	0.0441529	TLR6
ENSG00000187815	130.94	-1.16069	0.363772	-3.19072	0.00141918	0.0442779	ZFP69
ENSG00000132819	161.012	0.971808	0.304593	3.19051	0.00142021	0.0442779	RBM38
ENSG00000157456	276.63	0.757423	0.237535	3.18868	0.00142924	0.0444872	CCNB2
ENSG00000090776	86.9419	-1.18575	0.372048	-3.18708	0.00143717	0.0446615	EFNB1
ENSG00000166396	7.63562	3.69365	1.16036	3.1832	0.00145659	0.0451919	SERPINB7
ENSG00000131378	665.496	-0.624321	0.196271	-3.18091	0.00146811	0.045476	RFTN1
ENSG00000232632	9.43795	-2.8891	0.908948	-3.17851	0.00148033	0.0457805	GABBR1
ENSG00000277632	20.0015	2.83956	0.893833	3.17683	0.00148893	0.0459724	CCL3
ENSG00000153071	454.315	-1.33076	0.419517	-3.17213	0.00151327	0.0466489	DAB2
ENSG00000139324	162.81	-1.29526	0.408788	-3.16854	0.00153207	0.0471528	TMTC3
ENSG00000177076	49.6056	-1.18396	0.374133	-3.16456	0.0015532	0.0477267	ACER2
ENSG00000237112	9.28539	-2.81112	0.888788	-3.16286	0.00156225	0.0479282	GABBR1
ENSG00000206466	9.28073	-2.80869	0.888823	-3.16001	0.00157763	0.0483164	GABBR1
ENSG00000105137	116.657	-1.42239	0.450182	-3.15959	0.00157994	0.0483164	SYDE1
ENSG00000053747	47.5747	1.49151	0.472523	3.15649	0.00159679	0.0487542	LAMA3
ENSG00000227460	484.372	-0.713562	0.226271	-3.15358	0.00161282	0.0491653	SYNGAP1
ENSG00000154380	240.103	-1.19389	0.379177	-3.14864	0.00164033	0.0496104	ENAH
ENSG00000020181	711.321	-0.653494	0.207488	-3.14955	0.0016352	0.0496104	ADGRA2
ENSG00000184992	423.553	0.687438	0.218289	3.14922	0.0016371	0.0496104	BRI3BP
ENSG00000131747	2410.65	0.698849	0.221924	3.14904	0.00163807	0.0496104	TOP2A
ENSG00000183579	73.9184	-1.22768	0.390023	-3.14772	0.0016455	0.0496884	ZNRF3
ENSG00000069122	126.102	-1.88313	0.598529	-3.14626	0.00165373	0.0497804	ADGRF5
ENSG00000185436	14.5302	2.8324	0.900184	3.14647	0.00165254	0.0497804	IFNLR1

## Sheet: Tab 3
List of differentially expressed genes between murine FL LMPP vs BM LMPP
Murine FL LMPP vs BM LMPP
Pos log fold up in FL
Ensembl ID	baseMean	log2FoldChange	lfcSE	stat	pvalue	padj	GeneName
ENSMUSG00000025014	1243.51	-8.21606	0.84629	-9.70833	2.7785e-22	3.49235e-19	Dntt
ENSMUSG00000056071	373.627	-7.90061	0.634164	-12.4583	1.26024e-35	3.80165e-32	S100a9
ENSMUSG00000072601	36.1832	-7.31528	1.32616	-5.51613	3.46549e-08	4.46752e-06	Ear1
ENSMUSG00000055413	322.768	-6.57354	0.427403	-15.3802	2.22206e-53	3.35154e-49	H2-Q5
ENSMUSG00000032484	303.461	-6.55756	1.45395	-4.51016	6.47802e-06	0.000442118	Ngp
ENSMUSG00000056054	224.809	-6.0536	0.595494	-10.1657	2.82136e-24	3.8686e-21	S100a8
ENSMUSG00000027073	173.72	-5.99947	0.646573	-9.27887	1.71284e-20	1.51969e-17	Prg2
ENSMUSG00000020125	1584.61	-5.93812	1.21645	-4.8815	1.05284e-06	9.28652e-05	Elane
ENSMUSG00000022824	1379.64	-5.3363	0.386537	-13.8054	2.3647e-43	1.18889e-39	Muc13
ENSMUSG00000062148	38.4826	-5.27231	1.02723	-5.13256	2.85826e-07	3.036e-05	Ear7
ENSMUSG00000023034	1323.3	-5.17821	1.03481	-5.00402	5.61462e-07	5.49905e-05	Nr4a1
ENSMUSG00000040152	854.967	-5.1755	1.37581	-3.76179	0.000168699	0.00628334	Thbs1
ENSMUSG00000038370	148.045	-5.17025	0.657182	-7.86731	3.62361e-15	1.51819e-12	Pcp4l1
ENSMUSG00000038357	69.3277	-5.00767	1.46906	-3.40876	0.000652577	0.0174828	Camp
ENSMUSG00000078612	135.519	-4.85097	1.59646	-3.03857	0.00237704	0.0449713	Fyb2
ENSMUSG00000003545	1765.44	-4.78415	1.35722	-3.52496	0.00042354	0.0128278	Fosb
ENSMUSG00000026822	106.342	-4.77027	0.715649	-6.66565	2.63496e-11	6.11433e-09	Lcn2
ENSMUSG00000005474	183.631	-4.73014	1.05919	-4.46579	7.97726e-06	0.000530048	Myl10
ENSMUSG00000040314	1238.61	-4.70423	1.05047	-4.47824	7.52622e-06	0.000502292	Ctsg
ENSMUSG00000022584	888.194	-4.69453	1.12206	-4.18386	2.86606e-05	0.00156626	Ly6c2
ENSMUSG00000051397	78.2919	-4.6894	0.696577	-6.73205	1.67287e-11	4.20532e-09	Tacstd2
ENSMUSG00000025877	522.653	-4.64219	0.528218	-8.78841	1.51691e-18	1.14398e-15	Hk3
ENSMUSG00000031870	259.737	-4.59853	1.37963	-3.33315	0.000858675	0.0218405	Pgr
ENSMUSG00000024940	364.687	-4.57975	0.411687	-11.1243	9.55186e-29	1.80088e-25	Ltbp3
ENSMUSG00000078922	336.725	-4.54525	0.521212	-8.72054	2.76872e-18	1.9886e-15	Tgtp1
ENSMUSG00000022534	123.596	-4.51436	0.701895	-6.43167	1.2621e-10	2.64392e-08	Mefv
ENSMUSG00000033470	34.3282	-4.45461	0.986375	-4.51614	6.29767e-06	0.000433387	Cysltr2
ENSMUSG00000007682	160.025	-4.42412	0.601871	-7.35061	1.97299e-13	6.07318e-11	Dio2
ENSMUSG00000025330	430.703	-4.40701	0.35665	-12.3567	4.48239e-35	1.1268e-31	Padi4
ENSMUSG00000050957	28.1035	-4.38141	1.14854	-3.81476	0.000136314	0.00532651	Insl6
ENSMUSG00000055639	288.496	-4.37731	0.409558	-10.6879	1.15972e-26	1.94356e-23	Dach1
ENSMUSG00000029596	46.3403	-4.33358	0.885093	-4.89619	9.7714e-07	8.72083e-05	Sdsl
ENSMUSG00000054072	114.218	-4.2957	0.563177	-7.62761	2.3914e-14	8.79745e-12	Iigp1
ENSMUSG00000025776	134.064	-4.28125	1.16672	-3.66949	0.000243033	0.00842682	Crispld1
ENSMUSG00000025887	41.9604	-4.21217	0.764481	-5.50985	3.59143e-08	4.59064e-06	Casp12
ENSMUSG00000005864	22.9419	-4.14569	1.20504	-3.44029	0.0005811	0.0160821	Cnga2
ENSMUSG00000032265	275.152	-4.13299	0.476139	-8.6802	3.95065e-18	2.70853e-15	Fam46a
ENSMUSG00000062991	29.5218	-4.11548	1.06326	-3.87064	0.000108549	0.00440121	Nrg1
ENSMUSG00000033863	112.968	-4.10468	0.521591	-7.86954	3.5596e-15	1.51819e-12	Klf9
ENSMUSG00000028528	315.915	-4.08399	0.497813	-8.20386	2.32786e-16	1.13262e-13	Dnajc6
ENSMUSG00000026628	83.5532	-4.06543	0.793341	-5.12445	2.98414e-07	3.114e-05	Atf3
ENSMUSG00000026358	1353.63	-3.99436	1.04538	-3.82098	0.000132923	0.00522104	Rgs1
ENSMUSG00000015312	43.5912	-3.9763	0.887106	-4.48232	7.38354e-06	0.00049496	Gadd45b
ENSMUSG00000034361	238.89	-3.89073	0.508007	-7.65882	1.87656e-14	7.07604e-12	Cpne2
ENSMUSG00000056399	26.8166	-3.8431	1.03174	-3.72488	0.000195408	0.00702322	Prss34
ENSMUSG00000028716	35.7693	-3.81349	1.03846	-3.67224	0.000240436	0.00836061	Pdzk1ip1
ENSMUSG00000052435	43.7151	-3.75099	0.973314	-3.85384	0.000116282	0.00467701	Cebpe
ENSMUSG00000067206	34.756	-3.69476	1.04885	-3.52269	0.000427193	0.0128922	Lrrc66
ENSMUSG00000074151	839	-3.61619	0.37728	-9.58488	9.25637e-22	9.97241e-19	Nlrc5
ENSMUSG00000064147	1628.07	-3.59964	0.37551	-9.586	9.1563e-22	9.97241e-19	Rab44
ENSMUSG00000009378	55.2048	-3.58755	0.898408	-3.99323	6.51789e-05	0.00296112	Slc16a12
ENSMUSG00000000157	45.6847	-3.53752	1.11175	-3.18195	0.00146286	0.0318849	Itgb2l
ENSMUSG00000078921	651.153	-3.49737	0.47373	-7.38263	1.5519e-13	4.98029e-11	Tgtp2
ENSMUSG00000020374	30.7792	-3.4873	1.13121	-3.08281	0.00205059	0.0409656	Rasgef1c
ENSMUSG00000024190	777.539	-3.46482	1.08426	-3.19557	0.00139553	0.0309542	Dusp1
ENSMUSG00000040809	95.8209	-3.44634	0.733851	-4.69624	2.64998e-06	0.000207096	Chil3
ENSMUSG00000022817	163.208	-3.44586	0.494189	-6.97276	3.10772e-12	8.84411e-10	Itgb5
ENSMUSG00000029716	212.43	-3.43421	0.473904	-7.24663	4.2728e-13	1.28893e-10	Tfr2
ENSMUSG00000063564	42.0216	-3.42022	0.85758	-3.98823	6.65688e-05	0.00300341	Col23a1
ENSMUSG00000015970	600.629	-3.3474	0.488178	-6.85693	7.03548e-12	1.86169e-09	Chdh
ENSMUSG00000043557	921.393	-3.32867	0.464782	-7.16178	7.96337e-13	2.30984e-10	Mdga1
ENSMUSG00000090113	77.602	-3.3091	0.854075	-3.87449	0.000106848	0.00434391	Nhlrc4
ENSMUSG00000052914	65.6441	-3.25274	0.733903	-4.43211	9.33157e-06	0.000611948	Cyp2j6
ENSMUSG00000078137	26.8362	-3.24753	1.06984	-3.03554	0.00240103	0.0451555	Ankrd63
ENSMUSG00000044786	1768.3	-3.24699	1.06943	-3.0362	0.00239583	0.0451271	Zfp36
ENSMUSG00000030413	64.2049	-3.24649	0.956158	-3.39535	0.000685403	0.0181947	Pglyrp1
ENSMUSG00000073409	1149.64	-3.24492	0.362629	-8.94832	3.60945e-19	2.86534e-16	H2-Q8
ENSMUSG00000004952	955.072	-3.20052	0.335105	-9.55081	1.28687e-21	1.29399e-18	Rasa4
ENSMUSG00000024164	334.721	-3.19015	0.516272	-6.1792	6.44286e-10	1.14327e-07	C3
ENSMUSG00000039315	222.579	-3.17532	0.419472	-7.5698	3.73802e-14	1.31118e-11	Clnk
ENSMUSG00000089669	36.6654	-3.16946	1.00117	-3.16577	0.00154673	0.0330392	Tnfsf13
ENSMUSG00000022237	69.1658	-3.15263	0.829102	-3.80246	0.000143265	0.00551243	Ankrd33b
ENSMUSG00000022636	208.923	-3.15119	0.394094	-7.99605	1.28477e-15	6.05568e-13	Alcam
ENSMUSG00000075010	50.0558	-3.1444	0.798937	-3.93573	8.29432e-05	0.00357438	AW112010
ENSMUSG00000060550	2257.6	-3.13288	0.400565	-7.82115	5.23441e-15	2.1338e-12	H2-Q7
ENSMUSG00000038349	120.024	-3.12925	0.633688	-4.93816	7.88641e-07	7.38824e-05	Plcl1
ENSMUSG00000036594	120.337	-3.12882	0.436807	-7.16294	7.89643e-13	2.30984e-10	H2-Aa
ENSMUSG00000028341	194.868	-3.12081	0.676485	-4.61328	3.96361e-06	0.000293055	Nr4a3
ENSMUSG00000061232	3789.38	-3.11629	0.243026	-12.8229	1.22076e-37	4.60319e-34	H2-K1
ENSMUSG00000038894	124.518	-3.10323	0.579565	-5.35441	8.58339e-08	1.0194e-05	Irs2
ENSMUSG00000079339	27.4008	-3.06277	0.999789	-3.06342	0.00218823	0.0425323	Ifit1bl1
ENSMUSG00000022755	113.361	-3.04665	0.458863	-6.63956	3.14625e-11	7.19014e-09	Adgrg7
ENSMUSG00000062209	48.2325	-3.04214	0.922344	-3.29827	0.000972841	0.0237049	Erbb4
ENSMUSG00000019194	28.6715	-3.04195	0.986322	-3.08413	0.00204147	0.0408918	Scn1b
ENSMUSG00000078954	45.6233	-3.01176	0.991393	-3.03791	0.00238229	0.0449713	Arhgap8
ENSMUSG00000031698	50.5924	-3.00648	0.748683	-4.01569	5.92728e-05	0.00274237	Mylk3
ENSMUSG00000047394	54.4608	-3.00486	0.688685	-4.36319	1.28182e-05	0.000805573	Odf3b
ENSMUSG00000024924	426.963	-3.003	0.347864	-8.63269	5.99244e-18	3.766e-15	Vldlr
ENSMUSG00000026582	46.1255	-2.97759	0.859152	-3.46574	0.000528782	0.0149918	Sele
ENSMUSG00000028518	51.5526	-2.97282	0.932809	-3.18695	0.0014378	0.0315666	Prkaa2
ENSMUSG00000048148	411.728	-2.96225	0.351899	-8.41791	3.83274e-17	2.22343e-14	Nwd1
ENSMUSG00000020323	137.088	-2.95808	0.735745	-4.02053	5.80673e-05	0.00270318	Prss57
ENSMUSG00000037280	458.273	-2.95783	0.346881	-8.52693	1.50279e-17	9.06665e-15	Galnt6
ENSMUSG00000032377	51.1838	-2.93182	0.829301	-3.53529	0.000407334	0.0124874	Plscr4
ENSMUSG00000027199	211.256	-2.92362	0.550636	-5.30953	1.09907e-07	1.27518e-05	Gatm
ENSMUSG00000040537	188.652	-2.89807	0.636079	-4.55615	5.21005e-06	0.000370675	Adam22
ENSMUSG00000027514	157.861	-2.87975	0.60245	-4.78006	1.75244e-06	0.000142108	Zbp1
ENSMUSG00000017737	36.2487	-2.85534	0.941455	-3.0329	0.00242215	0.0453266	Mmp9
ENSMUSG00000048612	223.048	-2.8314	0.41704	-6.78927	1.12704e-11	2.93088e-09	Myof
ENSMUSG00000028037	263.026	-2.82763	0.534445	-5.29077	1.218e-07	1.39174e-05	Ifi44
ENSMUSG00000040435	1087.09	-2.8128	0.874481	-3.21653	0.00129751	0.0292094	Ppp1r15a
ENSMUSG00000074896	43.3383	-2.76975	0.86074	-3.21787	0.00129148	0.0291171	Ifit3
ENSMUSG00000031343	40.8071	-2.76744	0.846478	-3.26936	0.00107791	0.025298	Gabra3
ENSMUSG00000025375	158.947	-2.76304	0.491418	-5.62259	1.88119e-08	2.62723e-06	Aatk
ENSMUSG00000035929	1555.45	-2.74977	0.348747	-7.88472	3.15236e-15	1.39844e-12	H2-Q4
ENSMUSG00000073411	2363.02	-2.73744	0.289528	-9.45482	3.23564e-21	3.0502e-18	H2-D1
ENSMUSG00000022686	362.16	-2.73197	0.408316	-6.69083	2.21908e-11	5.22975e-09	B3gnt5
ENSMUSG00000008845	131.699	-2.70595	0.557262	-4.8558	1.19904e-06	0.000102176	Cd163
ENSMUSG00000026581	1413.15	-2.6922	0.341341	-7.88712	3.09235e-15	1.39844e-12	Sell
ENSMUSG00000095061	43.3209	-2.69169	0.840222	-3.20355	0.00135744	0.0303322	E030018B13Rik
ENSMUSG00000023960	84.5385	-2.69166	0.729786	-3.68829	0.000225767	0.00798646	Enpp5
ENSMUSG00000026893	108.706	-2.6784	0.541499	-4.94626	7.56534e-07	7.13175e-05	Gca
ENSMUSG00000052234	132.763	-2.67663	0.469102	-5.70587	1.15752e-08	1.72861e-06	Epx
ENSMUSG00000015966	58.242	-2.67346	0.752011	-3.55509	0.000377854	0.0118486	Il17rb
ENSMUSG00000006014	52.3172	-2.65731	0.793154	-3.3503	0.000807235	0.0208129	Prg4
ENSMUSG00000030559	241.208	-2.65634	0.4387	-6.05502	1.40398e-09	2.38449e-07	Rab38
ENSMUSG00000004044	83.3611	-2.64945	0.633753	-4.18057	2.90775e-05	0.00157735	Cavin1
ENSMUSG00000031997	128.058	-2.6423	0.712119	-3.71048	0.000206868	0.00737633	Trpc6
ENSMUSG00000060586	102.691	-2.63372	0.678321	-3.8827	0.000103301	0.00422902	H2-Eb1
ENSMUSG00000038058	135.871	-2.6307	0.631472	-4.16598	3.10015e-05	0.00166998	Nod1
ENSMUSG00000004612	145.92	-2.62875	0.518689	-5.06807	4.01877e-07	4.06813e-05	Nkg7
ENSMUSG00000036944	85.164	-2.62451	0.581243	-4.51535	6.32136e-06	0.000433387	Tmem71
ENSMUSG00000024680	63.5417	-2.61954	0.832825	-3.14537	0.00165877	0.0347221	Ms4a2
ENSMUSG00000021281	94.5147	-2.60934	0.599354	-4.35358	1.33932e-05	0.000834748	Tnfaip2
ENSMUSG00000003452	227.253	-2.60896	0.50918	-5.12385	2.99363e-07	3.114e-05	Bicd1
ENSMUSG00000072596	69.2721	-2.59929	0.794169	-3.27297	0.00106424	0.0251204	Ear2
ENSMUSG00000022892	422.033	-2.58911	0.467608	-5.53693	3.07818e-08	4.07265e-06	App
ENSMUSG00000039234	184.077	-2.58865	0.4029	-6.42505	1.31828e-10	2.72379e-08	Sec24d
ENSMUSG00000024424	80.1683	-2.58778	0.600628	-4.30846	1.64394e-05	0.00098006	Ttc39c
ENSMUSG00000052212	47.033	-2.57166	0.795197	-3.23399	0.00122075	0.0278978	Cd177
ENSMUSG00000019768	228.247	-2.56882	0.478453	-5.369	7.91739e-08	9.51907e-06	Esr1
ENSMUSG00000028551	67.3111	-2.55478	0.534052	-4.78377	1.72037e-06	0.000140262	Cdkn2c
ENSMUSG00000026986	60.2378	-2.55458	0.666927	-3.83038	0.000127946	0.00505371	Hnmt
ENSMUSG00000000204	55.5101	-2.54539	0.81766	-3.11302	0.00185184	0.0374917	Slfn4
ENSMUSG00000020893	1308.08	-2.5352	0.343274	-7.38535	1.52052e-13	4.98029e-11	Per1
ENSMUSG00000024610	382.7	-2.52924	0.479942	-5.26989	1.36506e-07	1.53651e-05	Cd74
ENSMUSG00000058135	469.109	-2.52342	0.497785	-5.0693	3.9929e-07	4.06813e-05	Gstm1
ENSMUSG00000001865	60.7736	-2.51571	0.832884	-3.02048	0.00252378	0.0467644	Cpa3
ENSMUSG00000032231	219.268	-2.509	0.553517	-4.53283	5.81994e-06	0.00040753	Anxa2
ENSMUSG00000063458	69.3886	-2.50872	0.633907	-3.95755	7.5721e-05	0.00329135	Lrmda
ENSMUSG00000023951	1047.64	-2.5047	0.463047	-5.40917	6.33187e-08	7.76452e-06	Vegfa
ENSMUSG00000026580	133.178	-2.49433	0.53659	-4.64847	3.344e-06	0.000254735	Selp
ENSMUSG00000053007	105.515	-2.48858	0.640797	-3.88357	0.000102934	0.00422902	Creb5
ENSMUSG00000040957	176.326	-2.4832	0.438812	-5.65891	1.52339e-08	2.20936e-06	Cables1
ENSMUSG00000032496	193.93	-2.4773	0.574584	-4.31146	1.62178e-05	0.000970687	Ltf
ENSMUSG00000052837	505.081	-2.46371	0.540674	-4.55675	5.19514e-06	0.000370675	Junb
ENSMUSG00000055541	137.241	-2.44662	0.5288	-4.62674	3.71473e-06	0.00027791	Lair1
ENSMUSG00000039109	1032.06	-2.44142	0.502563	-4.85793	1.1862e-06	0.000102009	F13a1
ENSMUSG00000075256	76.6385	-2.43134	0.777384	-3.12759	0.00176244	0.0362658	Cerkl
ENSMUSG00000046916	164.807	-2.43011	0.438773	-5.53841	3.05225e-08	4.07265e-06	Myct1
ENSMUSG00000030847	101.154	-2.4286	0.495235	-4.90394	9.3932e-07	8.58653e-05	Bag3
ENSMUSG00000058624	277.55	-2.41095	0.574091	-4.19959	2.67396e-05	0.00147195	Gda
ENSMUSG00000016239	232.255	-2.40096	0.427178	-5.6205	1.90403e-08	2.63472e-06	Lonrf3
ENSMUSG00000020227	205.778	-2.38052	0.488873	-4.8694	1.11936e-06	9.81591e-05	Irak3
ENSMUSG00000040350	130.648	-2.37102	0.760886	-3.11613	0.00183245	0.0371989	Trim7
ENSMUSG00000073421	215.147	-2.36833	0.512415	-4.6219	3.80238e-06	0.000282519	H2-Ab1
ENSMUSG00000022899	170.839	-2.35125	0.488889	-4.80938	1.51401e-06	0.000125471	Slc15a2
ENSMUSG00000018427	66.4725	-2.34638	0.609948	-3.84685	0.000119644	0.00477406	Ypel2
ENSMUSG00000031722	233.969	-2.34464	0.596479	-3.9308	8.4665e-05	0.00362785	Hp
ENSMUSG00000037138	1731.03	-2.3286	0.337656	-6.89636	5.33529e-12	1.437e-09	Aff3
ENSMUSG00000087141	135.51	-2.32677	0.440304	-5.28446	1.26074e-07	1.42975e-05	Plcxd2
ENSMUSG00000031189	55.9175	-2.32045	0.766107	-3.02888	0.00245462	0.0457075	Aff2
ENSMUSG00000055809	62.2796	-2.3112	0.737823	-3.13246	0.00173351	0.0357681	Dnaaf3
ENSMUSG00000018930	135.362	-2.30326	0.70751	-3.25545	0.00113212	0.0263109	Ccl4
ENSMUSG00000047821	167.286	-2.30217	0.441441	-5.21513	1.83692e-07	1.97902e-05	Trim16
ENSMUSG00000029298	97.1849	-2.28093	0.620468	-3.67615	0.000236778	0.00827621	Gbp9
ENSMUSG00000020715	2643.26	-2.25689	0.348227	-6.4811	9.10568e-11	1.99045e-08	Ern1
ENSMUSG00000015224	100.738	-2.25492	0.490832	-4.59407	4.34678e-06	0.000315204	Cyp2j9
ENSMUSG00000044220	219.57	-2.25447	0.381412	-5.91084	3.40358e-09	5.52002e-07	Nkx2-3
ENSMUSG00000044162	175.307	-2.2513	0.717246	-3.13882	0.00169632	0.0351933	Tnip3
ENSMUSG00000032549	65.6621	-2.22806	0.642715	-3.46664	0.000527011	0.0149697	Rab6b
ENSMUSG00000024900	576.475	-2.21813	0.284235	-7.80388	6.00332e-15	2.38284e-12	Cpt1a
ENSMUSG00000058755	74.6412	-2.20997	0.677662	-3.26117	0.00110954	0.0258259	Osm
ENSMUSG00000051910	92.1111	-2.20011	0.611768	-3.59631	0.000322764	0.0105262	Sox6
ENSMUSG00000024867	144.977	-2.18997	0.484612	-4.51901	6.21306e-06	0.000431851	Pip5k1b
ENSMUSG00000044037	452.037	-2.18708	0.435446	-5.02262	5.09718e-07	5.02489e-05	Als2cl
ENSMUSG00000027298	45.1413	-2.17136	0.664406	-3.26813	0.00108261	0.0253557	Tyro3
ENSMUSG00000016206	78.1916	-2.16365	0.675938	-3.20096	0.00136969	0.0305157	H2-M3
ENSMUSG00000045679	311.91	-2.15943	0.370118	-5.83444	5.3972e-09	8.52106e-07	Pqlc3
ENSMUSG00000035969	65.4127	-2.15671	0.64982	-3.31894	0.000903592	0.0225037	Rusc2
ENSMUSG00000029185	107.63	-2.1528	0.562689	-3.82591	0.000130291	0.00513101	Fam114a1
ENSMUSG00000056116	260.266	-2.15116	0.419534	-5.1275	2.93619e-07	3.09696e-05	H2-T22
ENSMUSG00000079363	112.441	-2.13128	0.693395	-3.07369	0.00211429	0.0417405	Gbp4
ENSMUSG00000025094	265.165	-2.12763	0.37062	-5.74072	9.42737e-09	1.43629e-06	Slc18a2
ENSMUSG00000026826	338.94	-2.12468	0.5915	-3.59203	0.000328114	0.0106429	Nr4a2
ENSMUSG00000021662	82.0021	-2.11857	0.692714	-3.05836	0.0022255	0.0429249	Arhgef28
ENSMUSG00000022096	51.7063	-2.10924	0.675699	-3.12157	0.00179892	0.036716	Hr
ENSMUSG00000075602	77.0779	-2.10917	0.556473	-3.79024	0.000150499	0.00574679	Ly6a
ENSMUSG00000020707	346.489	-2.10865	0.518751	-4.06486	4.80623e-05	0.00232347	Rnf135
ENSMUSG00000019850	312.795	-2.10723	0.582643	-3.61668	0.000298408	0.00989205	Tnfaip3
ENSMUSG00000033107	114.311	-2.10596	0.518483	-4.06177	4.87019e-05	0.0023394	Rnf125
ENSMUSG00000027381	852.843	-2.10146	0.435367	-4.82687	1.38693e-06	0.000116866	Bcl2l11
ENSMUSG00000036611	85.9479	-2.09613	0.53529	-3.91588	9.00762e-05	0.00381635	Eepd1
ENSMUSG00000041707	58.8277	-2.09186	0.649744	-3.21952	0.00128405	0.0289931	1810011H11Rik
ENSMUSG00000036356	107.917	-2.08649	0.567188	-3.67866	0.000234459	0.00822405	Csgalnact1
ENSMUSG00000070686	122.74	-2.0767	0.605118	-3.4319	0.000599367	0.016407	C87414
ENSMUSG00000000078	966.182	-2.07644	0.502617	-4.13125	3.60797e-05	0.00187007	Klf6
ENSMUSG00000015702	123.772	-2.07577	0.541184	-3.8356	0.000125256	0.00497169	Anxa9
ENSMUSG00000021213	59.7474	-2.0536	0.610621	-3.36314	0.000770609	0.0200053	Akr1c13
ENSMUSG00000035513	192.989	-2.05067	0.479714	-4.27478	1.91327e-05	0.00112608	Ntng2
ENSMUSG00000031266	228.898	-2.04789	0.404682	-5.0605	4.18152e-07	4.20465e-05	Gla
ENSMUSG00000040624	88.7316	-2.04418	0.60745	-3.36518	0.00076495	0.0198927	Plekhg1
ENSMUSG00000067235	182.271	-2.0438	0.455584	-4.48612	7.25332e-06	0.000490591	H2-Q10
ENSMUSG00000029561	352.242	-2.04007	0.326766	-6.24322	4.28645e-10	8.08157e-08	Oasl2
ENSMUSG00000040855	95.2708	-2.03105	0.670034	-3.03126	0.00243537	0.0454118	Reps2
ENSMUSG00000034664	298.17	-2.02716	0.555111	-3.65181	0.000260403	0.0089265	Itga2b
ENSMUSG00000032690	301.606	-2.02079	0.460905	-4.3844	1.16307e-05	0.000737462	Oas2
ENSMUSG00000035356	596.742	-2.0062	0.413033	-4.85724	1.19032e-06	0.000102009	Nfkbiz
ENSMUSG00000036067	69.0403	-2.00086	0.576789	-3.46896	0.000522472	0.0148688	Slc2a6
ENSMUSG00000053113	113.552	-1.99965	0.475272	-4.20737	2.58354e-05	0.00144324	Socs3
ENSMUSG00000094626	72.5783	-1.99721	0.660724	-3.02277	0.00250475	0.046526	Tmem121b
ENSMUSG00000024339	1423.59	-1.99666	0.376027	-5.30988	1.09697e-07	1.27518e-05	Tap2
ENSMUSG00000079017	43.7605	-1.98847	0.633605	-3.13835	0.00169901	0.0352009	Ifi27l2a
ENSMUSG00000035004	443.255	-1.98648	0.538768	-3.68709	0.000226834	0.00799379	Igsf6
ENSMUSG00000033826	1035.12	-1.97917	0.311795	-6.34767	2.18598e-10	4.33831e-08	Dnah8
ENSMUSG00000038375	62.0885	-1.9695	0.549767	-3.58243	0.000340419	0.0109014	Trp53inp2
ENSMUSG00000043432	45.4917	-1.96455	0.621561	-3.16067	0.00157408	0.0333413	Leng9
ENSMUSG00000025876	100.925	-1.96321	0.494526	-3.96988	7.19082e-05	0.00316207	Unc5a
ENSMUSG00000026311	224.011	-1.96199	0.509325	-3.85213	0.000117094	0.00469714	Asb1
ENSMUSG00000041390	173.155	-1.96037	0.523105	-3.74757	0.000178558	0.00658252	Mdfic
ENSMUSG00000034055	81.6947	-1.95308	0.610499	-3.19915	0.00137836	0.0306182	Phka1
ENSMUSG00000059336	181.951	-1.93922	0.403366	-4.80761	1.52745e-06	0.000125894	Slc14a1
ENSMUSG00000015053	551.103	-1.92737	0.307142	-6.27518	3.49221e-10	6.84064e-08	Gata2
ENSMUSG00000079547	97.4714	-1.92573	0.52697	-3.65434	0.000257843	0.00886077	H2-DMb1
ENSMUSG00000045868	2889.79	-1.91628	0.351503	-5.45167	4.98979e-08	6.32445e-06	Gvin1
ENSMUSG00000024462	486.344	-1.90252	0.466399	-4.07917	4.5196e-05	0.00220612	Gabbr1
ENSMUSG00000026980	161.2	-1.90103	0.476718	-3.98774	6.67069e-05	0.00300341	Ly75
ENSMUSG00000036155	1516.37	-1.89933	0.326969	-5.80888	6.28923e-09	9.77942e-07	Mgat5
ENSMUSG00000042289	455.76	-1.87858	0.369947	-5.07796	3.81502e-07	3.91442e-05	Hsd3b7
ENSMUSG00000055782	148.321	-1.8779	0.560044	-3.35313	0.000799037	0.020651	Abcd2
ENSMUSG00000005125	409.492	-1.86659	0.331621	-5.62868	1.81594e-08	2.5598e-06	Ndrg1
ENSMUSG00000005803	120.504	-1.85415	0.537448	-3.44992	0.00056076	0.0157211	Sqor
ENSMUSG00000030657	238.412	-1.84879	0.363313	-5.08871	3.60508e-07	3.72434e-05	Xylt1
ENSMUSG00000038648	333.504	-1.84774	0.33907	-5.44944	5.05274e-08	6.35087e-06	Creb3l2
ENSMUSG00000023032	138.192	-1.84048	0.551719	-3.3359	0.000850222	0.021662	Slc4a8
ENSMUSG00000079057	127.231	-1.83435	0.499539	-3.6721	0.000240569	0.00836061	Cyp4v3
ENSMUSG00000020077	1997.82	-1.83221	0.298162	-6.14503	7.99502e-10	1.4022e-07	Srgn
ENSMUSG00000043263	447.035	-1.82311	0.39594	-4.6045	4.13463e-06	0.000301269	Ifi209
ENSMUSG00000046223	137.717	-1.8139	0.451326	-4.01904	5.84346e-05	0.00271191	Plaur
ENSMUSG00000003541	94.7023	-1.81342	0.508238	-3.56805	0.000359648	0.0113287	Ier3
ENSMUSG00000047592	126.997	-1.81089	0.545765	-3.31808	0.000906383	0.0225037	Nxpe5
ENSMUSG00000042042	574.984	-1.80786	0.358779	-5.03892	4.68171e-07	4.64568e-05	Csgalnact2
ENSMUSG00000039304	324.314	-1.8037	0.4081	-4.41975	9.88133e-06	0.000642414	Tnfsf10
ENSMUSG00000020120	1044.91	-1.80094	0.39873	-4.51669	6.28132e-06	0.000433387	Plek
ENSMUSG00000028035	185.463	-1.79164	0.421754	-4.24808	2.15613e-05	0.00124126	Dnajb4
ENSMUSG00000060131	1359.63	-1.78801	0.445931	-4.00961	6.082e-05	0.00280535	Atp8b4
ENSMUSG00000016194	74.4166	-1.78741	0.591548	-3.02158	0.00251456	0.0466508	Hsd11b1
ENSMUSG00000029859	101.318	-1.78392	0.543356	-3.28315	0.00102655	0.0244991	Epha1
ENSMUSG00000023259	93.1131	-1.77712	0.561816	-3.16316	0.00156064	0.0331538	Slc26a6
ENSMUSG00000038677	156.264	-1.77703	0.451645	-3.93458	8.33425e-05	0.00358135	Scube3
ENSMUSG00000030287	554.088	-1.77502	0.385211	-4.60792	4.06717e-06	0.000297792	Itpr2
ENSMUSG00000037966	245.566	-1.77398	0.35601	-4.98295	6.2622e-07	6.0161e-05	Ninj1
ENSMUSG00000033355	198.444	-1.77206	0.364101	-4.86695	1.13332e-06	9.88089e-05	Rtp4
ENSMUSG00000025880	449.704	-1.76586	0.328855	-5.36972	7.88581e-08	9.51907e-06	Smad7
ENSMUSG00000029925	740.564	-1.76586	0.410946	-4.29705	1.73086e-05	0.00102782	Tbxas1
ENSMUSG00000033900	126.814	-1.76321	0.531348	-3.31837	0.000905442	0.0225037	Map9
ENSMUSG00000035000	443.112	-1.75577	0.353119	-4.97219	6.62024e-07	6.31982e-05	Dpp4
ENSMUSG00000023959	107.376	-1.75145	0.534331	-3.27783	0.00104608	0.0247693	Clic5
ENSMUSG00000032661	323.897	-1.75075	0.375174	-4.6665	3.0638e-06	0.000238203	Oas3
ENSMUSG00000036478	474.184	-1.74854	0.388463	-4.50119	6.75746e-06	0.000459111	Btg1
ENSMUSG00000030142	161.895	-1.74712	0.463258	-3.77137	0.000162351	0.0061066	Clec4e
ENSMUSG00000067586	120.294	-1.74706	0.568084	-3.07535	0.00210255	0.0416178	S1pr3
ENSMUSG00000057596	165.234	-1.74036	0.412778	-4.2162	2.48452e-05	0.00139309	Trim30d
ENSMUSG00000041538	191.931	-1.72595	0.490006	-3.5223	0.00042782	0.0128922	H2-Ob
ENSMUSG00000014905	212.895	-1.72372	0.431156	-3.9979	6.39079e-05	0.00292986	Dnajb9
ENSMUSG00000060802	3935.86	-1.72154	0.276506	-6.22604	4.78361e-10	8.88949e-08	B2m
ENSMUSG00000042677	250.817	-1.71071	0.449261	-3.80784	0.000140187	0.00543558	Zc3h12a
ENSMUSG00000052776	213.919	-1.70854	0.348903	-4.89688	9.73717e-07	8.72083e-05	Oas1a
ENSMUSG00000031441	722.205	-1.70747	0.471656	-3.62017	0.000294413	0.00980272	Atp11a
ENSMUSG00000036402	614.162	-1.70168	0.404828	-4.20345	2.62879e-05	0.0014613	Gng12
ENSMUSG00000054404	233.358	-1.70099	0.397972	-4.27414	1.91873e-05	0.00112608	Slfn5
ENSMUSG00000064215	312.935	-1.69745	0.371171	-4.57324	4.80238e-06	0.000346576	Ifi27
ENSMUSG00000024235	91.3086	-1.68603	0.52208	-3.22945	0.00124027	0.0281733	Map3k8
ENSMUSG00000020638	143.363	-1.67578	0.460099	-3.64222	0.0002703	0.00922382	Cmpk2
ENSMUSG00000021846	222.251	-1.67357	0.366272	-4.56919	4.89607e-06	0.000351654	Peli2
ENSMUSG00000034612	420.841	-1.67082	0.34168	-4.89002	1.00828e-06	8.94583e-05	Chst11
ENSMUSG00000025498	210.722	-1.66967	0.402059	-4.15281	3.28418e-05	0.00173808	Irf7
ENSMUSG00000042700	806.462	-1.66588	0.296732	-5.61408	1.97609e-08	2.70958e-06	Sipa1l1
ENSMUSG00000018750	236.207	-1.66307	0.525426	-3.16518	0.00154988	0.0330392	Zbtb4
ENSMUSG00000038712	358.902	-1.64886	0.341679	-4.82575	1.39474e-06	0.000116872	Mindy1
ENSMUSG00000022508	120.067	-1.64795	0.516452	-3.1909	0.0014183	0.0312295	Bcl6
ENSMUSG00000059900	94.2952	-1.64528	0.507309	-3.24316	0.00118213	0.0272732	Tmem40
ENSMUSG00000025888	141.959	-1.64125	0.498532	-3.29216	0.000994215	0.0239932	Casp1
ENSMUSG00000059921	360.377	-1.63412	0.393492	-4.15286	3.28345e-05	0.00173808	Unc5c
ENSMUSG00000040938	98.6769	-1.62706	0.524745	-3.10068	0.00193077	0.0389329	Slc16a11
ENSMUSG00000026672	101.255	-1.62583	0.480009	-3.38708	0.000706416	0.0185949	Optn
ENSMUSG00000039693	108.582	-1.62359	0.537778	-3.01907	0.00253553	0.0469244	Msantd3
ENSMUSG00000024480	530.437	-1.62273	0.491955	-3.29853	0.000971929	0.0237049	Ap3s1
ENSMUSG00000026222	1233.51	-1.61804	0.258331	-6.26342	3.76625e-10	7.28286e-08	Sp100
ENSMUSG00000041488	126.891	-1.61438	0.432962	-3.7287	0.000192472	0.00697849	Stx3
ENSMUSG00000038507	181.51	-1.60735	0.449267	-3.57772	0.00034661	0.0110527	Parp12
ENSMUSG00000051343	107.535	-1.60492	0.505285	-3.17627	0.00149182	0.0322366	Rab11fip5
ENSMUSG00000034614	322.483	-1.59889	0.400369	-3.99354	6.50936e-05	0.00296112	Pik3ip1
ENSMUSG00000028268	523.238	-1.59657	0.369026	-4.32646	1.51527e-05	0.000925297	Gbp3
ENSMUSG00000037321	1034.6	-1.59453	0.263355	-6.05468	1.40701e-09	2.38449e-07	Tap1
ENSMUSG00000035329	220.791	-1.5936	0.342563	-4.652	3.28728e-06	0.000251685	Fbxo33
ENSMUSG00000036863	157.795	-1.59208	0.410085	-3.88233	0.000103461	0.00422902	Syde2
ENSMUSG00000026360	990.38	-1.58867	0.399629	-3.97536	7.02719e-05	0.00309916	Rgs2
ENSMUSG00000005580	265.954	-1.58423	0.365684	-4.33224	1.476e-05	0.000906147	Adcy9
ENSMUSG00000032698	3178.04	-1.584	0.286163	-5.53531	3.10682e-08	4.0748e-06	Lmo2
ENSMUSG00000011148	404.328	-1.5808	0.388969	-4.06409	4.82208e-05	0.00232369	Adssl1
ENSMUSG00000001173	774.41	-1.58064	0.286411	-5.51878	3.4137e-08	4.43869e-06	Ocrl
ENSMUSG00000036432	102.818	-1.57954	0.444381	-3.55446	0.000378752	0.0118521	Siah2
ENSMUSG00000033972	116.449	-1.57142	0.481155	-3.26594	0.00109099	0.0254729	Zfp944
ENSMUSG00000017132	475.389	-1.56357	0.404333	-3.86704	0.000110163	0.00444275	Cyth1
ENSMUSG00000037921	194.617	-1.56261	0.442174	-3.53393	0.000409427	0.0125008	Ddx60
ENSMUSG00000034957	523.95	-1.55423	0.392365	-3.96119	7.45758e-05	0.00325094	Cebpa
ENSMUSG00000022564	144.816	-1.55297	0.407644	-3.80963	0.000139175	0.00541024	Grina
ENSMUSG00000024109	349.043	-1.54185	0.42193	-3.65429	0.000257898	0.00886077	Nrxn1
ENSMUSG00000040997	276.765	-1.54133	0.370228	-4.16318	3.13842e-05	0.00167861	Abhd4
ENSMUSG00000034462	380.842	-1.53896	0.378569	-4.06519	4.79927e-05	0.00232347	Pkd2
ENSMUSG00000023805	406.361	-1.53656	0.38546	-3.9863	6.7113e-05	0.00300942	Synj2
ENSMUSG00000040907	401.466	-1.53128	0.401592	-3.81302	0.000137277	0.00535026	Atp1a3
ENSMUSG00000033287	144.705	-1.52216	0.487551	-3.12205	0.00179594	0.036716	Kctd17
ENSMUSG00000022091	142.331	-1.52149	0.405401	-3.75306	0.000174689	0.00645792	Sorbs3
ENSMUSG00000066456	181.517	-1.52135	0.430208	-3.5363	0.000405769	0.0124648	Hmgn3
ENSMUSG00000055053	962.797	-1.51438	0.318552	-4.75393	1.99503e-06	0.000160059	Nfic
ENSMUSG00000059708	130.894	-1.51122	0.42616	-3.54612	0.000390946	0.0121831	Akap17b
ENSMUSG00000024975	1321.99	-1.50918	0.369307	-4.08653	4.37874e-05	0.00214763	Pdcd4
ENSMUSG00000025932	433.49	-1.49941	0.354949	-4.22429	2.39693e-05	0.00134899	Eya1
ENSMUSG00000031431	303.239	-1.49084	0.33251	-4.4836	7.33954e-06	0.000494207	Tsc22d3
ENSMUSG00000046658	290.108	-1.48501	0.35333	-4.20289	2.63524e-05	0.0014613	Zfp316
ENSMUSG00000005774	588.741	-1.48407	0.33475	-4.43337	9.27711e-06	0.000611948	Rfx5
ENSMUSG00000020732	382.272	-1.48096	0.34281	-4.32007	1.55982e-05	0.000941113	Rab37
ENSMUSG00000016024	378.386	-1.4808	0.321162	-4.61077	4.01189e-06	0.000295177	Lbp
ENSMUSG00000027219	451.322	-1.47698	0.396511	-3.72493	0.000195368	0.00702322	Slc28a2
ENSMUSG00000078606	2267.12	-1.47391	0.25947	-5.68045	1.34339e-08	1.96722e-06	Gm4070
ENSMUSG00000028859	1378.42	-1.47119	0.284957	-5.16284	2.43225e-07	2.60182e-05	Csf3r
ENSMUSG00000049191	215.385	-1.47089	0.476268	-3.08837	0.00201255	0.0404199	Rtl5
ENSMUSG00000052749	125.54	-1.4698	0.465082	-3.16029	0.0015761	0.0333413	Trim30b
ENSMUSG00000071076	900.209	-1.46053	0.444361	-3.2868	0.00101331	0.0242732	Jund
ENSMUSG00000032733	137.85	-1.4547	0.424229	-3.42904	0.000605721	0.016509	Snx33
ENSMUSG00000028270	151.518	-1.45289	0.399448	-3.63724	0.000275575	0.00931949	Gbp2
ENSMUSG00000040327	578.852	-1.45285	0.43789	-3.31785	0.00090712	0.0225037	Cul9
ENSMUSG00000019856	160.024	-1.45099	0.388545	-3.73442	0.000188146	0.0068546	Fam184a
ENSMUSG00000040264	528.516	-1.44221	0.396886	-3.63381	0.000279272	0.00940236	Gbp2b
ENSMUSG00000079173	211.418	-1.43943	0.46682	-3.08349	0.0020459	0.0409261	Zan
ENSMUSG00000033880	792.852	-1.4391	0.356088	-4.04142	5.3129e-05	0.0025279	Lgals3bp
ENSMUSG00000090100	330.444	-1.43677	0.436228	-3.29361	0.000989086	0.0239845	Ttbk2
ENSMUSG00000056515	385.27	-1.43191	0.350428	-4.08617	4.38553e-05	0.00214763	Rab31
ENSMUSG00000090394	333.812	-1.43013	0.429738	-3.3279	0.000875018	0.0221091	4930523C07Rik
ENSMUSG00000025920	132.603	-1.42528	0.443214	-3.21579	0.00130087	0.0292163	Stau2
ENSMUSG00000028459	192.487	-1.41756	0.437953	-3.23679	0.00120883	0.0277515	Cd72
ENSMUSG00000060477	183.783	-1.41108	0.41834	-3.37305	0.000743399	0.0194911	Irak2
ENSMUSG00000059495	212.358	-1.40959	0.444714	-3.16966	0.00152619	0.0327653	Arhgef12
ENSMUSG00000038059	106.309	-1.40767	0.457868	-3.07441	0.00210919	0.0416944	Smim3
ENSMUSG00000015766	135.416	-1.40403	0.399155	-3.5175	0.000435634	0.0129344	Eps8
ENSMUSG00000069516	720.562	-1.39938	0.346995	-4.03285	5.51056e-05	0.0026137	Lyz2
ENSMUSG00000029798	353.02	-1.39931	0.31791	-4.40158	1.07467e-05	0.000689757	Herc6
ENSMUSG00000022504	97.8734	-1.39888	0.460256	-3.03935	0.00237086	0.0449416	Ciita
ENSMUSG00000056666	204.271	-1.39516	0.420224	-3.32003	0.000900081	0.0225037	Retsat
ENSMUSG00000021069	447.283	-1.39422	0.427263	-3.26314	0.00110186	0.0256868	Pygl
ENSMUSG00000018474	1878.72	-1.39316	0.28228	-4.93538	7.99931e-07	7.44775e-05	Chd3
ENSMUSG00000052534	613.171	-1.39224	0.358266	-3.88605	0.00010189	0.00419891	Pbx1
ENSMUSG00000026473	1085.31	-1.39067	0.371563	-3.74274	0.000182023	0.00667995	Glul
ENSMUSG00000047959	259.565	-1.3765	0.317756	-4.33196	1.4779e-05	0.000906147	Kcna3
ENSMUSG00000022309	1792.56	-1.37376	0.331131	-4.1487	3.34371e-05	0.00175725	Angpt1
ENSMUSG00000039286	493.427	-1.36851	0.352015	-3.88764	0.000101224	0.00418289	Fndc3b
ENSMUSG00000031502	221.875	-1.36718	0.400138	-3.41678	0.000633659	0.0170975	Col4a1
ENSMUSG00000001156	245.339	-1.36613	0.377708	-3.6169	0.000298155	0.00989205	Mxd1
ENSMUSG00000022265	163.271	-1.35646	0.394036	-3.44247	0.000576427	0.0159844	Ank
ENSMUSG00000030157	551.502	-1.35635	0.298392	-4.54554	5.47955e-06	0.000388019	Clec2d
ENSMUSG00000024659	448.645	-1.35524	0.336901	-4.02267	5.75424e-05	0.00269429	Anxa1
ENSMUSG00000069633	229.712	-1.35208	0.330889	-4.08619	4.38508e-05	0.00214763	Pex11g
ENSMUSG00000044068	260.767	-1.34741	0.364218	-3.69945	0.000216068	0.00766812	Zrsr1
ENSMUSG00000026832	504.627	-1.34469	0.378098	-3.55645	0.0003759	0.0118119	Cytip
ENSMUSG00000036533	167.23	-1.34002	0.42385	-3.16155	0.00156933	0.0332915	Cdc42ep3
ENSMUSG00000055717	188.061	-1.33694	0.42449	-3.14951	0.00163543	0.0343742	Slain1
ENSMUSG00000009418	851.223	-1.33552	0.383054	-3.48651	0.00048937	0.0141946	Nav1
ENSMUSG00000019122	720.073	-1.33465	0.408601	-3.26638	0.00108932	0.0254729	Ccl9
ENSMUSG00000021360	1517.9	-1.33437	0.370359	-3.60292	0.000314659	0.0103624	Gcnt2
ENSMUSG00000025195	347.371	-1.33374	0.341957	-3.9003	9.6072e-05	0.004014	Dnmbp
ENSMUSG00000039410	294.426	-1.32381	0.415473	-3.18627	0.00144121	0.0315955	Prdm16
ENSMUSG00000031822	1537.44	-1.31915	0.250427	-5.26759	1.38224e-07	1.54432e-05	Gse1
ENSMUSG00000034171	163.852	-1.31717	0.37284	-3.5328	0.000411179	0.0125036	Faah
ENSMUSG00000096054	670.126	-1.3005	0.380368	-3.41905	0.000628406	0.0170166	Syne1
ENSMUSG00000032577	564.924	-1.29601	0.330589	-3.92029	8.84423e-05	0.00375768	Mapkapk3
ENSMUSG00000029708	241.471	-1.29232	0.375891	-3.43803	0.000585966	0.0161574	Gcc1
ENSMUSG00000056888	494.433	-1.27566	0.311603	-4.09388	4.24213e-05	0.00212572	Glipr1
ENSMUSG00000003031	593.946	-1.27343	0.361629	-3.52138	0.000429308	0.0128989	Cdkn1b
ENSMUSG00000076441	547.34	-1.26187	0.366291	-3.44499	0.000571091	0.0159617	Ass1
ENSMUSG00000039910	560.721	-1.2526	0.381987	-3.27918	0.00104109	0.0246898	Cited2
ENSMUSG00000029705	5498.58	-1.25241	0.289812	-4.32147	1.54995e-05	0.000941113	Cux1
ENSMUSG00000042726	494.076	-1.24974	0.318528	-3.92347	8.72836e-05	0.00371892	Trafd1
ENSMUSG00000028173	286.642	-1.24542	0.374481	-3.32573	0.000881875	0.0222059	Wls
ENSMUSG00000048285	287.655	-1.2443	0.341754	-3.64093	0.000271659	0.0092493	Frmd6
ENSMUSG00000031337	245.678	-1.24369	0.353117	-3.52205	0.000428231	0.0128922	Mtm1
ENSMUSG00000019790	762.618	-1.24006	0.332932	-3.72467	0.000195568	0.00702322	Stxbp5
ENSMUSG00000032849	582.941	-1.23392	0.388746	-3.1741	0.001503	0.0323853	Abcc4
ENSMUSG00000030921	587.971	-1.23332	0.295068	-4.17979	2.91774e-05	0.00157735	Trim30a
ENSMUSG00000047735	513.162	-1.23084	0.402955	-3.05454	0.00225403	0.0433509	Samd9l
ENSMUSG00000044258	1512.44	-1.23019	0.347139	-3.54381	0.00039439	0.0122565	Ctla2a
ENSMUSG00000042675	215.638	-1.23018	0.369658	-3.32788	0.000875101	0.0221091	Ypel3
ENSMUSG00000059326	744.65	-1.22974	0.339166	-3.62578	0.000288088	0.00963467	Csf2ra
ENSMUSG00000017830	288.977	-1.22607	0.402345	-3.0473	0.0023091	0.0440557	Dhx58
ENSMUSG00000041268	239.305	-1.22579	0.356999	-3.43359	0.000595637	0.0163643	Dmxl2
ENSMUSG00000071203	385.671	-1.22527	0.309175	-3.96304	7.40015e-05	0.00323526	Naip5
ENSMUSG00000054619	245.508	-1.21951	0.337244	-3.6161	0.000299078	0.00989253	Mettl7a1
ENSMUSG00000032177	248.011	-1.20791	0.345933	-3.49174	0.000479891	0.0139733	Pde4a
ENSMUSG00000037822	369.474	-1.20724	0.377965	-3.19407	0.00140283	0.0310247	Smim14
ENSMUSG00000003746	910.421	-1.19846	0.309261	-3.87525	0.000106515	0.00434207	Man1a
ENSMUSG00000020777	475.129	-1.19584	0.322222	-3.71124	0.000206248	0.00737164	Acox1
ENSMUSG00000041115	308.903	-1.19435	0.380002	-3.14301	0.0016722	0.0348849	Iqsec2
ENSMUSG00000028159	2282.39	-1.19015	0.274512	-4.33552	1.45417e-05	0.000902605	Dapp1
ENSMUSG00000012519	434.23	-1.18559	0.335062	-3.53843	0.000402519	0.0124155	Mlkl
ENSMUSG00000044456	1928.72	-1.1821	0.288485	-4.09762	4.17419e-05	0.00211273	Rin3
ENSMUSG00000021009	174.907	-1.18198	0.369217	-3.20131	0.00136805	0.0305157	Ptpn21
ENSMUSG00000040128	915.396	-1.17561	0.316763	-3.71134	0.000206168	0.00737164	Pnrc1
ENSMUSG00000020261	557.867	-1.17396	0.387805	-3.02719	0.00246835	0.0459065	Slc36a1
ENSMUSG00000000915	766.918	-1.17329	0.308414	-3.80427	0.00014222	0.00550028	Hip1r
ENSMUSG00000028970	337.132	-1.16601	0.292993	-3.97964	6.90192e-05	0.00305283	Abcb1b
ENSMUSG00000028124	345.929	-1.16309	0.372559	-3.12188	0.00179698	0.036716	Gclm
ENSMUSG00000028525	840.495	-1.15711	0.322207	-3.5912	0.000329158	0.0106538	Pde4b
ENSMUSG00000051457	3386.05	-1.15359	0.281688	-4.09529	4.21639e-05	0.00211986	Spn
ENSMUSG00000040548	825.999	-1.15333	0.270585	-4.26236	2.02283e-05	0.00117394	Tex2
ENSMUSG00000026003	531.391	-1.15174	0.32737	-3.51815	0.000434563	0.0129344	Acadl
ENSMUSG00000020647	290.122	-1.14815	0.330168	-3.47749	0.000506138	0.0145234	Ncoa1
ENSMUSG00000042082	1249.3	-1.14182	0.347603	-3.28483	0.00102043	0.0243917	Arsb
ENSMUSG00000066258	664.346	-1.13974	0.327144	-3.4839	0.000494171	0.0142537	Trim12a
ENSMUSG00000021065	1343.52	-1.13866	0.284875	-3.99703	6.41423e-05	0.00293169	Fut8
ENSMUSG00000038612	1997.49	-1.13798	0.337444	-3.37236	0.000745259	0.0194911	Mcl1
ENSMUSG00000026104	1023.71	-1.13353	0.269802	-4.20133	2.6535e-05	0.00146604	Stat1
ENSMUSG00000003134	404.985	-1.13039	0.355539	-3.17937	0.00147597	0.0320317	Tbc1d8
ENSMUSG00000027589	308.346	-1.12521	0.364559	-3.08649	0.00202533	0.0406225	Pcmtd2
ENSMUSG00000004263	869.425	-1.12202	0.341948	-3.28126	0.00103344	0.0245858	Atn1
ENSMUSG00000029822	305.469	-1.12157	0.340316	-3.29567	0.000981871	0.0238479	Osbpl3
ENSMUSG00000045038	410.328	-1.11859	0.373281	-2.99664	0.00272971	0.0493673	Prkce
ENSMUSG00000020894	376.002	-1.11828	0.351283	-3.1834	0.00145555	0.0318176	Vamp2
ENSMUSG00000026034	2386.64	-1.11767	0.277442	-4.02848	5.61378e-05	0.00265432	Clk1
ENSMUSG00000020798	472.127	-1.11599	0.304843	-3.66087	0.000251357	0.00869547	Spns3
ENSMUSG00000027901	345.369	-1.11479	0.328158	-3.39712	0.000680986	0.0181152	Dennd2d
ENSMUSG00000043991	868.042	-1.1101	0.27133	-4.09135	4.28876e-05	0.00213853	Pura
ENSMUSG00000024588	216.588	-1.10883	0.355803	-3.11642	0.00183059	0.0371989	Fech
ENSMUSG00000022805	250.435	-1.10778	0.367202	-3.01681	0.00255449	0.047102	Maats1
ENSMUSG00000052040	875.816	-1.10352	0.324345	-3.40231	0.00066818	0.0178374	Klf13
ENSMUSG00000040111	846.895	-1.10304	0.360122	-3.06295	0.00219166	0.0425442	Gramd1b
ENSMUSG00000022175	401.223	-1.1022	0.308291	-3.57521	0.000349952	0.0111357	Lrp10
ENSMUSG00000022108	2171.35	-1.09878	0.257792	-4.26227	2.02363e-05	0.00117394	Itm2b
ENSMUSG00000016552	375.907	-1.09872	0.313604	-3.50354	0.00045912	0.0134726	Foxred2
ENSMUSG00000038070	728.848	-1.09851	0.310435	-3.53862	0.000402225	0.0124155	Cntln
ENSMUSG00000067212	869.592	-1.08381	0.311076	-3.48406	0.00049387	0.0142537	H2-T23
ENSMUSG00000020189	2088.11	-1.07949	0.29811	-3.62112	0.000293327	0.00978816	Osbpl8
ENSMUSG00000019699	646.202	-1.07704	0.270402	-3.9831	6.80209e-05	0.00301753	Akt3
ENSMUSG00000035208	692.313	-1.0732	0.303627	-3.5346	0.000408399	0.0124947	Slfn8
ENSMUSG00000024921	2244.27	-1.06857	0.280984	-3.80293	0.000142992	0.00551243	Smarca2
ENSMUSG00000042249	558.973	-1.0621	0.303293	-3.50189	0.000461969	0.0135298	Grk3
ENSMUSG00000034723	1150.62	-1.05775	0.352953	-2.99684	0.00272791	0.0493673	Tmx4
ENSMUSG00000048546	480.766	-1.03505	0.325512	-3.17977	0.00147391	0.0320317	Tob2
ENSMUSG00000024308	926.979	-1.03138	0.294882	-3.49758	0.000469494	0.0136971	Tapbp
ENSMUSG00000037012	1541.88	-1.02651	0.242704	-4.22949	2.34218e-05	0.0013331	Hk1
ENSMUSG00000042682	346.448	-1.0242	0.341321	-3.00069	0.00269367	0.0490092	Selenok
ENSMUSG00000040274	2399.67	-1.01344	0.295572	-3.42875	0.000606376	0.016509	Cdk6
ENSMUSG00000049047	418.89	-1.01335	0.308158	-3.28841	0.00100753	0.0241985	Armcx3
ENSMUSG00000046876	426.247	-1.00942	0.323275	-3.12246	0.00179344	0.036716	Atxn1
ENSMUSG00000027843	280.162	-1.00679	0.310444	-3.24305	0.00118257	0.0272732	Ptpn22
ENSMUSG00000027227	368.098	-1.00602	0.307726	-3.26921	0.00107847	0.025298	Sord
ENSMUSG00000003812	417.965	-1.00541	0.328088	-3.06447	0.00218056	0.0424379	Dnase2a
ENSMUSG00000028803	469.802	-0.993641	0.310054	-3.20474	0.00135187	0.0302526	Nipal3
ENSMUSG00000001482	662.406	-0.989085	0.28944	-3.41724	0.000632599	0.0170975	Def8
ENSMUSG00000068742	454.134	-0.978429	0.31914	-3.06583	0.00217065	0.0423348	Cry2
ENSMUSG00000022575	402.102	-0.969871	0.294763	-3.29034	0.00100066	0.0241101	Gsdmd
ENSMUSG00000022799	549.863	-0.950348	0.316981	-2.99812	0.00271646	0.0492457	Arhgap31
ENSMUSG00000070327	4864.49	-0.941854	0.229071	-4.11163	3.92877e-05	0.00200873	Rnf213
ENSMUSG00000042524	2098.04	-0.929129	0.27911	-3.32889	0.000871916	0.0221027	Sun2
ENSMUSG00000040061	1858.29	-0.919671	0.288764	-3.18485	0.00144829	0.0317047	Plcb2
ENSMUSG00000020160	1993.42	-0.91001	0.291009	-3.12708	0.00176552	0.0362797	Meis1
ENSMUSG00000060601	709.314	-0.88645	0.291668	-3.03924	0.00237177	0.0449416	Nr1h2
ENSMUSG00000024338	1238.39	-0.884667	0.286113	-3.09202	0.00198798	0.040033	Psmb8
ENSMUSG00000002699	939.352	-0.884241	0.294033	-3.00729	0.0026359	0.0480741	Lcp2
ENSMUSG00000038085	1463.08	-0.867106	0.28278	-3.06636	0.00216683	0.0423348	Cnbd2
ENSMUSG00000057193	790.997	-0.866867	0.281448	-3.08002	0.00206985	0.0412211	Slc44a2
ENSMUSG00000009687	1575.69	-0.864993	0.281075	-3.07745	0.00208779	0.0414345	Fxyd5
ENSMUSG00000037111	1803.14	-0.857162	0.244827	-3.50109	0.000463363	0.0135444	Setd7
ENSMUSG00000039167	3107.88	-0.842127	0.268072	-3.14142	0.00168128	0.0349776	Adgrl4
ENSMUSG00000005417	2742.14	-0.839047	0.23749	-3.53297	0.000410912	0.0125036	Mprip
ENSMUSG00000043279	965.121	-0.821986	0.268045	-3.0666	0.0021651	0.0423348	Trim56
ENSMUSG00000057329	1196.79	-0.817384	0.260742	-3.13484	0.00171948	0.0355272	Bcl2
ENSMUSG00000040433	940.618	-0.814203	0.265348	-3.06843	0.00215184	0.0422057	Zbtb38
ENSMUSG00000020167	1882.01	0.739	0.24535	3.01202	0.00259514	0.0476185	Tcf3
ENSMUSG00000038943	1829.04	0.747864	0.248569	3.00868	0.00262386	0.0479704	Prc1
ENSMUSG00000020330	1724.75	0.753186	0.241408	3.11997	0.00180867	0.036865	Hmmr
ENSMUSG00000032216	5272.34	0.75754	0.246625	3.07163	0.00212894	0.0418654	Nedd4
ENSMUSG00000037795	1399.01	0.836521	0.262039	3.19235	0.0014112	0.0311551	N4bp2
ENSMUSG00000030830	1553.32	0.837956	0.272399	3.07621	0.00209652	0.0415529	Itgal
ENSMUSG00000020700	701.38	0.852049	0.282671	3.01428	0.0025759	0.0473809	Map3k3
ENSMUSG00000024590	5057.98	0.868791	0.283915	3.06004	0.00221309	0.0427401	Lmnb1
ENSMUSG00000030930	749.317	0.871403	0.269431	3.23423	0.0012197	0.0278978	Chst15
ENSMUSG00000033257	1432.74	0.872433	0.278828	3.12893	0.00175444	0.0361505	Ttll4
ENSMUSG00000020661	2639.47	0.875262	0.237774	3.68107	0.00023226	0.0081659	Dnmt3a
ENSMUSG00000034330	4004.69	0.875698	0.267001	3.27976	0.00103897	0.0246783	Plcg2
ENSMUSG00000029552	733.433	0.87589	0.288491	3.03611	0.00239653	0.0451271	Tes
ENSMUSG00000021990	652.132	0.876224	0.291291	3.00807	0.00262909	0.048008	Spata13
ENSMUSG00000026605	3985.96	0.882966	0.251183	3.51523	0.000439373	0.0129688	Cenpf
ENSMUSG00000032254	1601.02	0.884162	0.265724	3.32737	0.000876714	0.0221128	Kif23
ENSMUSG00000013593	1304.54	0.884698	0.288967	3.06159	0.00220162	0.0426278	Ndufs2
ENSMUSG00000036768	2606.52	0.889191	0.282359	3.14916	0.00163743	0.0343742	Kif15
ENSMUSG00000042331	781.483	0.890571	0.275602	3.23137	0.00123197	0.028057	Specc1
ENSMUSG00000022436	1367.17	0.89148	0.283992	3.1391	0.00169466	0.0351933	Sh3bp1
ENSMUSG00000031954	1491.6	0.895509	0.292117	3.06558	0.00217245	0.0423348	Cfdp1
ENSMUSG00000030400	700.709	0.898056	0.277944	3.23107	0.0012333	0.028057	Ercc2
ENSMUSG00000068039	3990.12	0.898671	0.288595	3.11395	0.00184598	0.0374233	Tcp1
ENSMUSG00000064037	674.629	0.910113	0.29988	3.03493	0.00240594	0.0451915	Gpn1
ENSMUSG00000028882	796.402	0.913101	0.289756	3.15128	0.00162559	0.0342919	Ppp1r8
ENSMUSG00000059248	2711.29	0.913848	0.27385	3.33704	0.000846757	0.0216102	2009-09-01
ENSMUSG00000028034	2535.8	0.91753	0.251616	3.64655	0.000265781	0.00909019	Fubp1
ENSMUSG00000028953	1577.25	0.919339	0.282949	3.24913	0.00115758	0.0268098	Abcf2
ENSMUSG00000026979	1841.7	0.922776	0.302128	3.05425	0.00225621	0.0433509	Psd4
ENSMUSG00000000184	2116.24	0.932353	0.31152	2.99292	0.00276325	0.0498542	Ccnd2
ENSMUSG00000030319	485.966	0.933734	0.307809	3.03348	0.0024175	0.0452958	Cand2
ENSMUSG00000052926	469.713	0.936396	0.308622	3.03412	0.00241237	0.0452559	Rnaseh2a
ENSMUSG00000028678	918.289	0.943168	0.278272	3.38938	0.000700514	0.0185041	Kif2c
ENSMUSG00000034667	1399.36	0.945146	0.311805	3.03121	0.00243573	0.0454118	Xpot
ENSMUSG00000052539	473.256	0.956884	0.313873	3.04864	0.0022988	0.0439811	Magi3
ENSMUSG00000018666	1846.34	0.962077	0.294252	3.26956	0.00107713	0.025298	Cbx1
ENSMUSG00000005732	1031.8	0.964146	0.321547	2.99847	0.00271343	0.0492457	Ranbp1
ENSMUSG00000099164	1031.8	0.964146	0.321547	2.99847	0.00271343	0.0492457	Ranbp1
ENSMUSG00000035203	1236.09	0.964813	0.303418	3.17981	0.00147372	0.0320317	Epn1
ENSMUSG00000005583	2847.53	0.965393	0.313378	3.0806	0.00206585	0.0412159	Mef2c
ENSMUSG00000052751	559.218	0.971453	0.286466	3.39117	0.000695961	0.0184161	Repin1
ENSMUSG00000018654	3445.99	0.975015	0.283769	3.43594	0.0005905	0.0162528	Ikzf1
ENSMUSG00000013629	2053.34	0.975374	0.294681	3.30993	0.000933198	0.0229423	Cad
ENSMUSG00000020454	1395.39	0.977408	0.258426	3.78216	0.000155473	0.0059068	Eif4enif1
ENSMUSG00000024217	795.235	0.978712	0.30923	3.16499	0.00155087	0.0330392	Snrpc
ENSMUSG00000032624	2226.97	0.97983	0.306228	3.19967	0.00137583	0.0306072	Eml4
ENSMUSG00000031562	522.612	0.97991	0.273158	3.58733	0.000334077	0.0107439	Dctd
ENSMUSG00000036622	2138.25	0.980029	0.276574	3.54345	0.000394924	0.0122565	Atp13a2
ENSMUSG00000040463	5066.78	0.980402	0.317448	3.08839	0.00201247	0.0404199	Mybbp1a
ENSMUSG00000030707	3304.66	0.983493	0.255843	3.84413	0.000120982	0.00481472	Coro1a
ENSMUSG00000053398	2128.47	0.984756	0.298315	3.30106	0.000963199	0.0235843	Phgdh
ENSMUSG00000026669	1476.29	0.987449	0.310925	3.17584	0.00149403	0.0322381	Mcm10
ENSMUSG00000028693	2706.71	0.990287	0.328127	3.018	0.00254446	0.0469745	Nasp
ENSMUSG00000031827	1271.46	0.990951	0.290675	3.40914	0.000651685	0.0174828	Cotl1
ENSMUSG00000009575	4843.42	0.997409	0.314692	3.16947	0.00152715	0.0327653	Cbx5
ENSMUSG00000022391	1943.73	0.999196	0.299402	3.3373	0.000845957	0.0216102	Rangap1
ENSMUSG00000021823	769.033	1.00975	0.289837	3.48386	0.000494244	0.0142537	Vcl
ENSMUSG00000058099	793.844	1.011	0.314531	3.2143	0.00130762	0.0293058	Nfam1
ENSMUSG00000011257	1975.67	1.01223	0.312301	3.24119	0.00119032	0.0274101	Pabpc4
ENSMUSG00000061479	957.079	1.0177	0.318591	3.19438	0.00140132	0.0310247	Snrpa
ENSMUSG00000028455	475.363	1.0178	0.333723	3.04982	0.00228982	0.0438847	Stoml2
ENSMUSG00000020290	3718.37	1.01818	0.338239	3.01023	0.00261046	0.0477835	Xpo1
ENSMUSG00000027405	4023.68	1.02676	0.289916	3.54157	0.000397746	0.0123187	Nop56
ENSMUSG00000029777	1297.67	1.02746	0.312071	3.29241	0.000993324	0.0239932	Gars
ENSMUSG00000031984	846.165	1.02779	0.299427	3.43252	0.000597991	0.0163991	2810004N23Rik
ENSMUSG00000028330	1025.62	1.02781	0.342339	3.00231	0.0026794	0.0488085	Ncbp1
ENSMUSG00000016757	393.3	1.03014	0.327137	3.14895	0.0016386	0.0343742	Ttll12
ENSMUSG00000023927	3349.95	1.03107	0.291504	3.53706	0.000404608	0.0124545	Satb1
ENSMUSG00000030677	1099.25	1.03373	0.289726	3.56796	0.000359773	0.0113287	Kif22
ENSMUSG00000020361	4680.65	1.035	0.302354	3.42314	0.000619017	0.0167925	Hspa4
ENSMUSG00000024359	5402.06	1.0359	0.29459	3.5164	0.000437438	0.0129475	Hspa9
ENSMUSG00000002984	621.331	1.03621	0.307327	3.37169	0.000747089	0.0194954	Tomm40
ENSMUSG00000020849	6653.24	1.04142	0.341771	3.04712	0.00231042	0.0440557	Ywhae
ENSMUSG00000040084	2170.91	1.04149	0.327814	3.17709	0.00148763	0.0321922	Bub1b
ENSMUSG00000033307	1785.71	1.04194	0.322391	3.2319	0.0012297	0.028057	Mif
ENSMUSG00000056018	446.222	1.04458	0.314837	3.31785	0.000907129	0.0225037	Ccdc7b
ENSMUSG00000009863	741.903	1.04641	0.310302	3.37223	0.000745631	0.0194911	Sdhb
ENSMUSG00000051223	1980.61	1.04757	0.312204	3.35539	0.000792528	0.020539	Bzw1
ENSMUSG00000025986	708.813	1.04947	0.316179	3.31925	0.00090261	0.0225037	Slc39a10
ENSMUSG00000031633	853.352	1.05058	0.342357	3.06868	0.00215006	0.0422057	Slc25a4
ENSMUSG00000037902	896.705	1.05549	0.271327	3.89009	0.000100208	0.00415231	Sirpa
ENSMUSG00000063884	760.935	1.06096	0.291524	3.63935	0.000273331	0.00926437	Ptcd3
ENSMUSG00000056612	849.62	1.06169	0.332997	3.18828	0.0014312	0.0314675	Ppp1r14b
ENSMUSG00000033952	2409.39	1.06551	0.267024	3.99032	6.59855e-05	0.00298877	Aspm
ENSMUSG00000040549	3044.18	1.07008	0.294848	3.62927	0.000284222	0.00954772	Ckap5
ENSMUSG00000024208	440.494	1.07455	0.325788	3.2983	0.000972716	0.0237049	Uqcc2
ENSMUSG00000027009	7525.19	1.07458	0.258064	4.16399	3.12741e-05	0.00167861	Itga4
ENSMUSG00000024063	578.994	1.07643	0.327516	3.28665	0.00101386	0.0242732	Lbh
ENSMUSG00000035754	634.869	1.07781	0.350833	3.07214	0.00212529	0.0418654	Wdr18
ENSMUSG00000028849	1537.53	1.07992	0.347532	3.10739	0.00188748	0.038162	Map7d1
ENSMUSG00000023940	403.024	1.08079	0.360922	2.99452	0.00274878	0.0496525	Sgo1
ENSMUSG00000060227	672.024	1.08129	0.33982	3.18196	0.00146282	0.0318849	Casc4
ENSMUSG00000023456	1370.18	1.08662	0.3182	3.41489	0.000638073	0.0171858	Tpi1
ENSMUSG00000005609	2641.97	1.09039	0.273747	3.98318	6.79981e-05	0.00301753	Ctr9
ENSMUSG00000006392	487.557	1.09145	0.328324	3.3243	0.000886415	0.0222621	Med8
ENSMUSG00000038545	1047.53	1.09909	0.275748	3.98585	6.72396e-05	0.00300942	Cul7
ENSMUSG00000090019	945.162	1.10561	0.338159	3.26949	0.00107741	0.025298	Gimap1
ENSMUSG00000028664	704.673	1.10714	0.363862	3.04274	0.00234436	0.0445902	Ephb2
ENSMUSG00000040945	4945.73	1.11324	0.301861	3.68792	0.000226097	0.00798646	Rcc2
ENSMUSG00000023089	404.673	1.11767	0.35536	3.14519	0.00165979	0.0347221	Ndufa5
ENSMUSG00000029014	2597.56	1.12115	0.330238	3.39496	0.000686387	0.0181947	Dnajc2
ENSMUSG00000035960	920.44	1.12329	0.358033	3.1374	0.00170452	0.0352665	Apex1
ENSMUSG00000036504	309.239	1.12348	0.348357	3.22507	0.00125941	0.0285221	Phpt1
ENSMUSG00000020935	377.042	1.12409	0.331871	3.38715	0.000706239	0.0185949	Dcakd
ENSMUSG00000073838	705.342	1.12799	0.349629	3.22625	0.00125424	0.0284477	Tufm
ENSMUSG00000060860	736.435	1.13009	0.341047	3.31359	0.000921066	0.0227745	Ube2s
ENSMUSG00000024007	425.905	1.131	0.302547	3.73826	0.000185297	0.0067836	Ppil1
ENSMUSG00000006390	318.104	1.13143	0.321778	3.51619	0.000437792	0.0129475	Elovl1
ENSMUSG00000045328	3640.84	1.13468	0.301634	3.76177	0.000168717	0.00628334	Cenpe
ENSMUSG00000020737	1115.08	1.13806	0.31578	3.60395	0.000313412	0.010344	Jpt1
ENSMUSG00000074480	972.984	1.13834	0.281455	4.04447	5.2442e-05	0.00251106	Mex3a
ENSMUSG00000007617	302.45	1.14145	0.330274	3.45609	0.000548081	0.0154807	Homer1
ENSMUSG00000027533	872.325	1.1468	0.377452	3.03828	0.00237935	0.0449713	Fabp5
ENSMUSG00000035365	307.05	1.14807	0.31925	3.59614	0.000322974	0.0105262	Parpbp
ENSMUSG00000002957	985.041	1.15128	0.277368	4.15073	3.3141e-05	0.00174778	Ap2a2
ENSMUSG00000057113	14179.5	1.15551	0.317809	3.63587	0.000277041	0.00934813	Npm1
ENSMUSG00000034674	1035.79	1.16145	0.303228	3.83029	0.000127993	0.00505371	Tdg
ENSMUSG00000034903	566.042	1.16413	0.347672	3.34836	0.000812924	0.0209238	Cobll1
ENSMUSG00000009013	1644.77	1.16514	0.337656	3.45066	0.000559214	0.0157211	Dynll1
ENSMUSG00000027469	2643.5	1.16869	0.339311	3.44431	0.000572519	0.0159617	Tpx2
ENSMUSG00000022540	194.01	1.18197	0.392077	3.01464	0.00257286	0.0473809	Rogdi
ENSMUSG00000063787	371.067	1.18204	0.388334	3.04388	0.00233552	0.0444781	Chchd1
ENSMUSG00000071653	346.405	1.18346	0.373299	3.17028	0.00152292	0.0327653	1810009A15Rik
ENSMUSG00000053716	353.552	1.189	0.33014	3.6015	0.00031639	0.0103968	Dusp7
ENSMUSG00000068134	227.602	1.19402	0.396497	3.01142	0.00260026	0.0476546	Zfp120
ENSMUSG00000029387	250.147	1.19546	0.343774	3.47747	0.000506176	0.0145234	Gtf2h3
ENSMUSG00000032965	441.988	1.19741	0.292752	4.09019	4.31023e-05	0.00213853	Ift57
ENSMUSG00000063524	4566.03	1.20176	0.369781	3.24992	0.00115436	0.0267864	Eno1
ENSMUSG00000024451	320.134	1.20191	0.391285	3.0717	0.00212841	0.0418654	Arap3
ENSMUSG00000029623	1993.85	1.20251	0.304664	3.94702	7.91301e-05	0.00342965	Pdap1
ENSMUSG00000040183	249.47	1.20387	0.351628	3.4237	0.000617746	0.0167882	Ankrd6
ENSMUSG00000079523	4369.38	1.20522	0.296325	4.06724	4.75737e-05	0.00231469	Tmsb10
ENSMUSG00000014980	230.312	1.2097	0.361677	3.34469	0.000823736	0.021166	Tsen15
ENSMUSG00000057497	431.865	1.20973	0.365763	3.30742	0.000941581	0.0230925	Fam136a
ENSMUSG00000026509	500.569	1.21038	0.337938	3.58165	0.000341427	0.0109105	Capn2
ENSMUSG00000046572	349.786	1.21059	0.362116	3.34309	0.000828499	0.021216	Zfp518b
ENSMUSG00000040010	834.556	1.2132	0.359209	3.37743	0.000731663	0.0192259	Slc7a5
ENSMUSG00000007659	234.71	1.21363	0.355958	3.40947	0.000650891	0.0174828	Bcl2l1
ENSMUSG00000030283	739.176	1.21946	0.325445	3.74704	0.000178932	0.00658252	St8sia1
ENSMUSG00000031821	678.131	1.21952	0.311781	3.91146	9.17417e-05	0.00387602	Gins2
ENSMUSG00000008450	298.528	1.22543	0.378375	3.23866	0.00120094	0.0276126	Nutf2
ENSMUSG00000014226	1464.9	1.22731	0.32573	3.76788	0.000164637	0.00616185	Cacybp
ENSMUSG00000026127	682.765	1.22797	0.353934	3.4695	0.000521422	0.0148669	Imp4
ENSMUSG00000025869	549.483	1.23061	0.358657	3.43115	0.000601026	0.0164226	Nop16
ENSMUSG00000051329	992.696	1.2329	0.34937	3.52894	0.000417234	0.0126623	Nup160
ENSMUSG00000063229	2980.74	1.25028	0.31983	3.90921	9.25981e-05	0.00390128	Ldha
ENSMUSG00000024621	894.965	1.25248	0.364236	3.43864	0.000584647	0.0161506	Csf1r
ENSMUSG00000027133	464.497	1.2551	0.399489	3.14175	0.00167939	0.0349776	Nop10
ENSMUSG00000006398	706.369	1.25604	0.303299	4.14127	3.45392e-05	0.00180887	Cdc20
ENSMUSG00000028292	329.113	1.26489	0.371708	3.40292	0.000666705	0.0178296	Rars2
ENSMUSG00000038510	397.522	1.2669	0.376405	3.3658	0.000763231	0.0198822	Rpf2
ENSMUSG00000041632	213.831	1.27716	0.367285	3.4773	0.000506483	0.0145234	Mrps27
ENSMUSG00000026923	3674.62	1.2774	0.370241	3.45017	0.000560226	0.0157211	Notch1
ENSMUSG00000018381	354.667	1.27865	0.409239	3.12447	0.00178127	0.0365536	Abi3
ENSMUSG00000023832	182.328	1.28425	0.405445	3.16752	0.00153747	0.0328931	Acat2
ENSMUSG00000076437	398.078	1.2848	0.357976	3.58907	0.000331865	0.0107185	Selenoh
ENSMUSG00000031129	496.598	1.28633	0.320971	4.00762	6.13342e-05	0.00282044	Slc9a9
ENSMUSG00000062098	302.751	1.2865	0.357698	3.59662	0.000322381	0.0105262	Btbd3
ENSMUSG00000068184	229.486	1.29433	0.362702	3.56857	0.000358935	0.0113287	Ndufaf2
ENSMUSG00000000290	650.711	1.30245	0.310776	4.19096	2.77777e-05	0.00152353	Itgb2
ENSMUSG00000026478	360.562	1.30336	0.365016	3.5707	0.000356026	0.0113051	Lamc1
ENSMUSG00000046598	240.176	1.30727	0.424471	3.07977	0.00207158	0.0412211	Bdh1
ENSMUSG00000034926	594.027	1.30755	0.348301	3.75409	0.000173971	0.00645792	Dhcr24
ENSMUSG00000020272	1946.31	1.30844	0.295729	4.42445	9.66861e-06	0.000631306	Stk10
ENSMUSG00000004698	201.681	1.3096	0.427962	3.0601	0.00221266	0.0427401	Hdac9
ENSMUSG00000048497	246.656	1.3107	0.351604	3.72777	0.00019318	0.00698737	Mmgt2
ENSMUSG00000039976	523.392	1.31342	0.310087	4.23564	2.27907e-05	0.00130209	Tbc1d16
ENSMUSG00000022102	380.617	1.31682	0.348979	3.77334	0.000161078	0.00608906	Dok2
ENSMUSG00000041431	1149.59	1.31828	0.290623	4.53607	5.73126e-06	0.000403947	Ccnb1
ENSMUSG00000070871	118.086	1.31889	0.418676	3.15015	0.00163188	0.0343742	Ccnyl1
ENSMUSG00000026482	629.173	1.32125	0.302982	4.36081	1.29584e-05	0.000811	Rgl1
ENSMUSG00000072082	870.186	1.32204	0.299747	4.41054	1.03115e-05	0.000667503	Ccnf
ENSMUSG00000021215	1267.78	1.32573	0.278768	4.75568	1.97783e-06	0.000159527	Net1
ENSMUSG00000017639	209.903	1.32781	0.4011	3.31042	0.000931549	0.0229423	Rab11fip4
ENSMUSG00000001403	964.528	1.32811	0.32465	4.09091	4.29686e-05	0.00213853	Ube2c
ENSMUSG00000003779	1244.63	1.32959	0.321652	4.13365	3.57055e-05	0.00185705	Kif20a
ENSMUSG00000027496	696.111	1.32999	0.328936	4.04332	5.26996e-05	0.0025154	Aurka
ENSMUSG00000020307	476.656	1.3309	0.330901	4.02203	5.76979e-05	0.00269429	Cdc34
ENSMUSG00000020492	239.959	1.34599	0.379374	3.54791	0.000388294	0.0121255	Ska2
ENSMUSG00000026014	846.059	1.34683	0.371245	3.62788	0.000285757	0.00957793	Raph1
ENSMUSG00000030612	230.586	1.34761	0.382999	3.51856	0.000433888	0.0129344	Mrpl46
ENSMUSG00000004609	482.986	1.35157	0.389091	3.47365	0.000513424	0.0146945	Cd33
ENSMUSG00000025980	4049.37	1.35298	0.298523	4.53224	5.83613e-06	0.00040753	Hspd1
ENSMUSG00000061665	823.164	1.35782	0.272292	4.98663	6.14431e-07	5.94068e-05	Cd2ap
ENSMUSG00000030671	675.241	1.36426	0.327942	4.16007	3.18148e-05	0.00169563	Pde3b
ENSMUSG00000056091	270.91	1.37022	0.389196	3.52063	0.000430519	0.0129096	St3gal5
ENSMUSG00000001435	213.489	1.37322	0.413111	3.32409	0.000887061	0.0222621	Col18a1
ENSMUSG00000026737	871.72	1.38306	0.297634	4.64684	3.37054e-06	0.000255467	Pip4k2a
ENSMUSG00000018008	1378.63	1.38882	0.262069	5.29946	1.16147e-07	1.33729e-05	Cyth4
ENSMUSG00000025962	235.402	1.39408	0.388599	3.58744	0.000333943	0.0107439	Fastkd2
ENSMUSG00000034427	310.951	1.41533	0.437418	3.23564	0.00121372	0.0278215	Myo15b
ENSMUSG00000000168	475.636	1.41939	0.346478	4.09662	4.19231e-05	0.0021148	Dlat
ENSMUSG00000049804	573.845	1.43597	0.298477	4.81097	1.50199e-06	0.000125163	Armcx4
ENSMUSG00000005667	358.725	1.44154	0.409716	3.51839	0.000434179	0.0129344	Mthfd2
ENSMUSG00000020592	292.994	1.44546	0.403146	3.58545	0.000336495	0.0107986	Sdc1
ENSMUSG00000024664	190.714	1.4489	0.437774	3.30971	0.000933936	0.0229423	Fads3
ENSMUSG00000026458	220.524	1.44987	0.371094	3.90701	9.34463e-05	0.00392605	Ppfia4
ENSMUSG00000032803	4518.94	1.45155	0.313278	4.63344	3.59641e-06	0.000271223	Cdv3
ENSMUSG00000005057	320.224	1.45169	0.360629	4.02543	5.68711e-05	0.00268058	Sh2b2
ENSMUSG00000064023	399.271	1.45334	0.331912	4.3787	1.19387e-05	0.000753435	Klk8
ENSMUSG00000027082	306.02	1.45424	0.35569	4.0885	4.34166e-05	0.00214706	Tfpi
ENSMUSG00000037772	191.281	1.45561	0.451901	3.22109	0.00127704	0.028878	Mrpl23
ENSMUSG00000027201	1045.01	1.45871	0.271731	5.36821	7.95202e-08	9.51907e-06	Myef2
ENSMUSG00000025203	3686.86	1.46212	0.308489	4.73963	2.14112e-06	0.00017087	Scd2
ENSMUSG00000049916	205.708	1.47357	0.391029	3.76845	0.000164263	0.00616185	2610318N02Rik
ENSMUSG00000020921	130.2	1.47828	0.440891	3.35294	0.000799588	0.020651	Tmem101
ENSMUSG00000041912	236.34	1.48919	0.423348	3.51764	0.0004354	0.0129344	Tdrkh
ENSMUSG00000063953	113.954	1.50356	0.490411	3.06591	0.00217008	0.0423348	Amd2
ENSMUSG00000046402	297.52	1.51164	0.400021	3.77891	0.000157516	0.00596937	Rbp1
ENSMUSG00000039145	901.778	1.51292	0.433656	3.48876	0.000485274	0.0141029	Camk1d
ENSMUSG00000027364	184.132	1.51734	0.497036	3.05278	0.00226734	0.0435094	Usp50
ENSMUSG00000042351	104.577	1.52809	0.463445	3.29724	0.000976397	0.0237532	Grap2
ENSMUSG00000024665	380.631	1.52863	0.358404	4.26512	1.99798e-05	0.00116804	Fads2
ENSMUSG00000061086	69.4717	1.54196	0.511833	3.01261	0.00259009	0.0475838	Myl4
ENSMUSG00000030867	932.609	1.54473	0.35083	4.40307	1.06732e-05	0.000687965	Plk1
ENSMUSG00000051124	312.503	1.55122	0.316525	4.9008	9.54488e-07	8.67262e-05	Gimap9
ENSMUSG00000056592	158.162	1.55825	0.51117	3.04839	0.00230067	0.0439811	Zfp658
ENSMUSG00000053080	388.627	1.56157	0.411968	3.7905	0.000150342	0.00574679	2700081O15Rik
ENSMUSG00000030031	120.5	1.58822	0.482949	3.28858	0.00100695	0.0241985	Kbtbd8
ENSMUSG00000002265	192.06	1.58971	0.475425	3.34376	0.000826504	0.021201	Peg3
ENSMUSG00000038331	112.979	1.59481	0.499624	3.19201	0.00141286	0.0311551	Satb2
ENSMUSG00000018362	1602.46	1.59708	0.328234	4.86567	1.1407e-06	9.88801e-05	Kpna2
ENSMUSG00000039055	429.849	1.59889	0.340247	4.6992	2.61184e-06	0.000205179	Eme1
ENSMUSG00000013089	208.353	1.60303	0.440352	3.64034	0.000272274	0.00924933	Etv5
ENSMUSG00000026121	230.937	1.60371	0.465546	3.4448	0.000571485	0.0159617	Sema4c
ENSMUSG00000022748	182.09	1.60488	0.457772	3.50585	0.000455152	0.0133822	Cmss1
ENSMUSG00000031799	969.851	1.60632	0.389947	4.11934	3.79964e-05	0.00194932	Tpm4
ENSMUSG00000030045	465.727	1.60833	0.413057	3.89373	9.87148e-05	0.00410169	Mrpl19
ENSMUSG00000063605	145.816	1.61548	0.392015	4.12096	3.7729e-05	0.0019422	Ccdc102a
ENSMUSG00000036526	204.255	1.62992	0.414917	3.92832	8.55422e-05	0.00365505	Card11
ENSMUSG00000036553	185.167	1.64333	0.435653	3.77211	0.00016187	0.0061037	Sh3tc1
ENSMUSG00000026646	210.691	1.66451	0.402467	4.13577	3.53765e-05	0.00184631	Suv39h2
ENSMUSG00000064262	350.76	1.66561	0.393897	4.22855	2.35201e-05	0.00133366	Gimap8
ENSMUSG00000054641	338.366	1.66929	0.386405	4.32006	1.55989e-05	0.000941113	Mmrn1
ENSMUSG00000041773	248.94	1.66974	0.38052	4.38805	1.14369e-05	0.000730947	Enc1
ENSMUSG00000037731	694.586	1.67635	0.341812	4.90429	9.37637e-07	8.58653e-05	Themis2
ENSMUSG00000022607	176.06	1.68345	0.422566	3.98388	6.77982e-05	0.00301753	Ptk2
ENSMUSG00000069662	595.835	1.70212	0.347002	4.90521	9.33269e-07	8.58653e-05	Marcks
ENSMUSG00000047945	1339.31	1.70659	0.326423	5.22814	1.71225e-07	1.87144e-05	Marcksl1
ENSMUSG00000024968	386.83	1.72221	0.369731	4.65802	3.19261e-06	0.000245685	Rcor2
ENSMUSG00000036334	151.352	1.74661	0.460118	3.79601	0.000147044	0.00564341	Igsf10
ENSMUSG00000023495	181.036	1.78458	0.432582	4.12541	3.70077e-05	0.0019116	Pcbp4
ENSMUSG00000073079	217.141	1.78692	0.478222	3.73658	0.000186537	0.00681246	Srp54a
ENSMUSG00000040681	1920.09	1.7924	0.415432	4.31456	1.59924e-05	0.00096101	Hmgn1
ENSMUSG00000011263	80.1444	1.80142	0.523299	3.44243	0.000576509	0.0159844	Exoc3l2
ENSMUSG00000019889	176.691	1.80152	0.389405	4.62634	3.72193e-06	0.00027791	Ptprk
ENSMUSG00000043795	124.406	1.80654	0.544852	3.31566	0.000914269	0.0226435	Prr33
ENSMUSG00000018819	2477.95	1.83878	0.32549	5.64925	1.61147e-08	2.31484e-06	Lsp1
ENSMUSG00000051727	142.107	1.83891	0.481847	3.81638	0.000135426	0.00530552	Kctd14
ENSMUSG00000101355	130.326	1.86354	0.539963	3.45125	0.000558004	0.0157211	Hist1h3h
ENSMUSG00000036330	200.572	1.87618	0.499902	3.7531	0.000174662	0.00645792	Slc18a1
ENSMUSG00000061186	237.998	1.87782	0.423655	4.43242	9.31803e-06	0.000611948	Sfmbt2
ENSMUSG00000003206	177.554	1.87791	0.392469	4.78486	1.71107e-06	0.000140261	Ebi3
ENSMUSG00000001240	59.2827	1.92061	0.623947	3.07816	0.00208284	0.0413906	Ramp2
ENSMUSG00000034037	391.655	1.92323	0.320837	5.99441	2.04224e-09	3.42256e-07	Fgd5
ENSMUSG00000043336	314.229	1.94404	0.344552	5.64223	1.67861e-08	2.38853e-06	Filip1l
ENSMUSG00000042097	94.6614	1.95653	0.524383	3.73111	0.000190636	0.0069286	Zfp239
ENSMUSG00000052160	366.104	1.95997	0.447045	4.38429	1.16367e-05	0.000737462	Pld4
ENSMUSG00000022883	110.854	1.96174	0.549529	3.56987	0.000357163	0.0113174	Robo1
ENSMUSG00000072663	74.1149	1.97059	0.591807	3.32978	0.000869131	0.0220692	Spef2
ENSMUSG00000028464	282.922	1.98458	0.457985	4.33329	1.46898e-05	0.000906147	Tpm2
ENSMUSG00000038587	125.126	1.99067	0.511232	3.89388	9.8655e-05	0.00410169	Akap12
ENSMUSG00000074682	127.101	2.00471	0.474218	4.22741	2.36393e-05	0.0013354	Zcchc3
ENSMUSG00000046711	4656.8	2.00587	0.336027	5.96938	2.38161e-09	3.94745e-07	Hmga1
ENSMUSG00000050953	144.77	2.05245	0.419069	4.89764	9.69931e-07	8.72083e-05	Gja1
ENSMUSG00000071226	483.305	2.06836	0.318087	6.50249	7.90036e-11	1.75237e-08	Cecr2
ENSMUSG00000001270	196.74	2.07597	0.526822	3.94055	8.12941e-05	0.00351335	Ckb
ENSMUSG00000024533	269.681	2.07781	0.39759	5.22601	1.73207e-07	1.87948e-05	Spire1
ENSMUSG00000021318	59.3071	2.11168	0.643285	3.28265	0.00102835	0.0245033	Gli3
ENSMUSG00000025665	66.0335	2.11792	0.678921	3.11954	0.00181131	0.036869	Rps6ka6
ENSMUSG00000004328	292.339	2.16566	0.43598	4.96733	6.78801e-07	6.43922e-05	Hif3a
ENSMUSG00000033581	592.572	2.16632	0.428334	5.05755	4.24679e-07	4.24201e-05	Igf2bp2
ENSMUSG00000039081	58.2405	2.18412	0.713334	3.06184	0.00219979	0.0426278	Zfp503
ENSMUSG00000027478	2855.99	2.18788	0.261309	8.37278	5.6273e-17	3.14358e-14	Dnmt3b
ENSMUSG00000031825	131.696	2.1933	0.69412	3.15983	0.00157862	0.0333478	Crispld2
ENSMUSG00000037169	732.105	2.1961	0.325673	6.74327	1.54861e-11	3.95893e-09	Mycn
ENSMUSG00000023972	578.834	2.20764	0.328748	6.71528	1.87706e-11	4.5664e-09	Ptk7
ENSMUSG00000019564	2038.79	2.25343	0.353262	6.37894	1.78322e-10	3.58618e-08	Arid3a
ENSMUSG00000014932	59.6907	2.26999	0.646747	3.50986	0.000448345	0.0132078	Yes1
ENSMUSG00000063171	155.244	2.28037	0.471586	4.83553	1.32789e-06	0.00011252	Rps4l
ENSMUSG00000032232	218.981	2.28225	0.592757	3.85022	0.000118012	0.00472144	Cgnl1
ENSMUSG00000026833	107.383	2.28993	0.604625	3.78735	0.000152264	0.00579948	Olfm1
ENSMUSG00000034485	463.049	2.30348	0.313242	7.35369	1.92813e-13	6.05874e-11	Uaca
ENSMUSG00000053931	834.026	2.32506	0.334746	6.94574	3.76476e-12	1.05155e-09	Cnn3
ENSMUSG00000056749	282.123	2.34112	0.411203	5.69333	1.24583e-08	1.84224e-06	Nfil3
ENSMUSG00000022015	39.5598	2.36718	0.684253	3.45951	0.000541161	0.015314	Tnfsf11
ENSMUSG00000029530	297.541	2.40372	0.431363	5.57238	2.51287e-08	3.38407e-06	Ccr9
ENSMUSG00000070643	330.593	2.43645	0.329541	7.39346	1.43061e-13	4.79509e-11	Sox13
ENSMUSG00000029093	288.969	2.4441	0.516173	4.73505	2.19005e-06	0.000173855	Sorcs2
ENSMUSG00000017144	220.501	2.45203	0.411199	5.96312	2.47461e-09	4.05701e-07	Rnd3
ENSMUSG00000070576	884.167	2.45264	0.42461	5.77623	7.63947e-09	1.17578e-06	Mn1
ENSMUSG00000045954	40.218	2.52865	0.778333	3.2488	0.00115892	0.0268098	Cavin2
ENSMUSG00000031239	65.0062	2.53398	0.596809	4.24588	2.17741e-05	0.00124874	Itm2a
ENSMUSG00000031613	50.1538	2.57444	0.628114	4.09869	4.15496e-05	0.00211008	Hpgd
ENSMUSG00000028040	35.2026	2.57501	0.741501	3.47269	0.000515261	0.0147191	Efna4
ENSMUSG00000084883	67.5843	2.59663	0.706399	3.67587	0.000237043	0.00827621	Ccdc85c
ENSMUSG00000026921	1299.97	2.59831	0.386119	6.7293	1.70487e-11	4.2155e-09	Egfl7
ENSMUSG00000027750	128.295	2.60936	0.624053	4.18131	2.89829e-05	0.00157735	Postn
ENSMUSG00000032936	80.4086	2.63103	0.653867	4.0238	5.72665e-05	0.00269081	Camkv
ENSMUSG00000060913	76.599	2.67372	0.650547	4.10997	3.95719e-05	0.00201643	Trim55
ENSMUSG00000024353	62.4883	2.72623	0.698724	3.90173	9.55093e-05	0.00400157	Mzb1
ENSMUSG00000034930	155.044	2.74096	0.424032	6.46403	1.0195e-10	2.19674e-08	Rtkn
ENSMUSG00000069045	138.538	2.74384	0.692357	3.96305	7.39998e-05	0.00323526	Ddx3y
ENSMUSG00000022240	291.187	2.76663	0.472421	5.85627	4.73381e-09	7.59575e-07	Ctnnd2
ENSMUSG00000021262	806.803	2.77603	0.306684	9.05175	1.40693e-19	1.17893e-16	Evl
ENSMUSG00000042745	83.4804	2.79873	0.594314	4.70919	2.48707e-06	0.000196401	Id1
ENSMUSG00000031097	127.539	2.81914	0.527067	5.34873	8.85751e-08	1.04373e-05	Tnni2
ENSMUSG00000059994	60.4603	2.82335	0.605535	4.66257	3.12288e-06	0.000241551	Fcrl1
ENSMUSG00000047844	101.451	2.82762	0.658574	4.29355	1.75842e-05	0.00104009	Bex4
ENSMUSG00000050914	48.2137	2.83668	0.766684	3.69994	0.000215654	0.00766812	Ankrd37
ENSMUSG00000039497	117.441	2.85311	0.466423	6.117	9.53534e-10	1.65312e-07	Dse
ENSMUSG00000070348	626.267	2.87011	0.346322	8.28741	1.15741e-16	6.01975e-14	Ccnd1
ENSMUSG00000073599	94.3171	2.91345	0.499423	5.83363	5.42347e-09	8.52106e-07	Ecscr
ENSMUSG00000054435	152.021	2.96822	0.46031	6.44831	1.13106e-10	2.40278e-08	Gimap4
ENSMUSG00000020644	249.206	2.98618	0.534238	5.58961	2.27585e-08	3.09249e-06	Id2
ENSMUSG00000033585	38.3916	3.00665	0.913058	3.29294	0.000991446	0.0239932	Ndn
ENSMUSG00000014813	117.49	3.05207	0.487442	6.26139	3.81557e-10	7.28485e-08	Stc1
ENSMUSG00000007872	80.9586	3.19878	0.58804	5.43973	5.336e-08	6.65148e-06	Id3
ENSMUSG00000063804	582.425	3.20218	0.385361	8.30955	9.60674e-17	5.17495e-14	Lin28b
ENSMUSG00000051934	94.9453	3.22444	0.614931	5.24359	1.57483e-07	1.7338e-05	Spats2
ENSMUSG00000061311	254.029	3.24587	0.392808	8.26326	1.41751e-16	7.12678e-14	Rag1
ENSMUSG00000003882	363.124	3.35076	0.442126	7.57875	3.48891e-14	1.25293e-11	Il7r
ENSMUSG00000050105	59.1092	3.39779	0.594354	5.71677	1.08565e-08	1.63748e-06	Grrp1
ENSMUSG00000029368	36.3313	3.46347	0.963139	3.59602	0.000323122	0.0105262	Alb
ENSMUSG00000037922	186.763	3.47658	0.518493	6.70515	2.012e-11	4.81699e-09	Bank1
ENSMUSG00000000782	108.018	3.50101	0.563969	6.2078	5.37307e-10	9.64786e-08	Tcf7
ENSMUSG00000056758	3951.58	3.52525	0.342318	10.2982	7.17949e-25	1.08288e-21	Hmga2
ENSMUSG00000040856	86.4426	3.52718	0.566839	6.22254	4.89179e-10	8.88949e-08	Dlk1
ENSMUSG00000098411	86.4426	3.52718	0.566839	6.22254	4.89179e-10	8.88949e-08	Dlk1
ENSMUSG00000037490	27.3685	3.56138	1.04822	3.39755	0.000679931	0.0181152	Slc2a12
ENSMUSG00000013415	988.712	3.62311	0.314501	11.5202	1.04384e-30	2.24917e-27	Igf2bp1
ENSMUSG00000004891	320.414	3.66671	0.493579	7.42882	1.09568e-13	3.75592e-11	Nes
ENSMUSG00000029581	262.427	3.84551	0.445322	8.63534	5.85506e-18	3.766e-15	Fscn1
ENSMUSG00000025529	66.2495	4.28045	0.668195	6.40598	1.49404e-10	3.04521e-08	Zfp711
ENSMUSG00000029814	900.982	5.07351	0.336869	15.0608	2.93295e-51	2.21188e-47	Igf2bp3

## Sheet: Tab 4
List of differentially expressed genes conserved between mouse and human
CB Human -BM mouse	FL Human -FL Mouse
ANXA1	AKAP12
ARHGAP8	APEX1
ARHGEF28	ASPM
ARMCX3	AURKA
ATF3	BUB1B
BCL6	CACYBP
CCL4	CBX5
CDKN1B	CCNB1
CHST11	CCNF
CLIC5	CD33
COL23A1	CENPE
CYTH1	CENPF
CYTIP	CHCHD1
DACH1	CKAP5
FAAH	COTL1
FBXO33	DDX3Y
GADD45B	DHCR24
GBP2	DLAT
HIP1R	DLK1
HK3	DNMT3B
HR	DYNLL1
IER3	EGFL7
IFI27	ELOVL1
IQSEC2	ENC1
IRAK2	FASTKD2
IRS2	GIMAP8
ITPR2	GINS2
KCNA3	GTF2H3
KLF13	HMGA1
KLF9	HMMR
LGALS3BP	HSPD1
MAP3K8	IGF2BP1
NDRG1	IGSF10
NR4A2	ITGA4
NR4A3	KIF15
OPTN	KIF20A
OSM	KIF22
PDE4B	KIF23
PER1	KIF2C
PIK3IP1	LIN28B
PNRC1	LMNB1
RASA4	MRPL19
RNF125	MYCN
SCN1B	NASP
SELE	NUTF2
SETD7	PHGDH
SLC28A2	PLD4
SMIM3	PLK1
SRGN	RBP1
SUN2	RGL1
TBC1D8	SELENOH
TNFAIP3	SKA2
VLDLR	SNRPC
ZBTB4	STOML2
ZC3H12A	SUV39H2
	TNNI2
	TOMM40
	TPX2
	TTLL12
	TTLL4
	UBE2C
	UQCC2
