# Supplementary material for: Defining the fetal origin of MLL-AF4 infant leukemia highlights specific fatty acid requirements
Source: Cell Rep. 2021 Oct 26;37(4):109900. doi: 10.1016/j.celrep.2021.109900 (PMC8567312; doi:10.1016/j.celrep.2021.109900)
Supplement: Table S2. Complete list of identified lipids in normal and ELOVL1 knockout SEM cells, related to Figure 4 [file mmc3.xls]

## Sheet: Lipidomics
Lipidomics
Checked	Name	Annotation Source: mzVault Search	Annotation Source: MassList Match	Molecular Weight	RT [min]	Area (Max.)	# mzVault Results	Area: 03_D2_Neg_r1.raw (F1)	Area: 10_D2_Neg_r2.raw (F8)	Area: 13_D2_Neg_r3.raw (F11)	Area: 04_D2_ELOVL1_r1.raw (F2)	Area: 09_D2_ELOVL1_r2.raw (F7)	Area: 14_D2_ELOVL1_r3.raw (F12)	Area: 05_D4_Neg_r1.raw (F3)	Area: 08_D4_Neg_r2.raw (F6)	Area: 11_D4_Neg_r3.raw (F9)	Area: 06_D4_ELOVL1_r1.raw (F4)	Area: 07_D4_ELOVL1_r2.raw (F5)	Area: 12_D4_ELOVL1_r2.raw (F10)	Area SD	Group Area: D2, Neg	Group Area: D2, ELOVL1	Group Area: D4, Neg	Group Area: D4, ELOVL1	Ratio: (D2, ELOVL1) / (D2, Neg)	Ratio: (D4, ELOVL1) / (D4, Neg)	P-value: (D2, ELOVL1) / (D2, Neg)	P-value: (D4, ELOVL1) / (D4, Neg)	Adj. P-value: (D2, ELOVL1) / (D2, Neg)	Adj. P-value: (D4, ELOVL1) / (D4, Neg)
TRUE	TG (O-64:1) or (P-64:0)	No results	No results	1032.02	26.217	134462	0	85338.5	71855.3	89184.6	61403.9	86727.4	76500.9	134462	115147	125668	63962.5	53969.4	59359.8	26787.7	85338.5	76500.9	125668	59359.8	0.896	0.472	0.749539	0.000262542	1	0.012707
TRUE	TG (O-64:0) - mass match	No results	No results	1034.03	25.905	602251	0	319710	258769	315433	193562	291064	278225	574527	440533	602251	210528	171543	159981	147986	315433	278225	574527	171543	0.882	0.299	0.621731	0.000209369	1	0.0120149
TRUE	TG (O-63:0) - AF	No results	No results	1020.02	25.917	202589	0	114099	84238.8	101067	63964.6	93534.4	98883.8	181174	165176	202589	80861.6	58952.3	53993	49092.1	101067	93534.4	181174	58952.3	0.925	0.325	0.69857	0.000504932	1	0.0130922
TRUE	TG (O-60:0) - mixed - mainly O-18:0/16:0/26:0	No results	No results	977.971	25.908	407665	0	226620	187064	205639	146465	196800	185431	377867	323020	407665		127338	110323	99670.8	205639	185431	377867	118831	0.902	0.314	0.42414	8.92823e-05	1	0.00810237
TRUE	TG (O-50:2) or TG (P-50:1)	Full match	Unused	833.782	22.555	6.16679e+06	1	2.03921e+06	1.91258e+06	3.06259e+06	3.41399e+06	2.92082e+06	3.09034e+06	6.16679e+06	3.69934e+06	3.32152e+06	4.81747e+06	3.56766e+06	5.07869e+06	1.23113e+06	2.03921e+06	3.09034e+06	3.69934e+06	4.81747e+06	1.515	1.302	0.400815	0.994215	0.979293	1
TRUE	TG (58:9)	Full match	Unused	945.777	21.065	1.24206e+07	2	2.35517e+06	2.25759e+06	1.49028e+06	3.60149e+06	9.72232e+06	7.65455e+06	2.94964e+06	1.25668e+06	1.52055e+06	1.17563e+07	8.91565e+06	1.24206e+07	4.28107e+06	2.25759e+06	7.65455e+06	1.52055e+06	1.17563e+07	3.391	7.732	0.0210687	0.00160024	0.468124	0.0255335
TRUE	TG (58:8)	Full match	Unused	947.792	21.525	1.1294e+08	1	3.64064e+07	3.26546e+07	3.41381e+07	4.94929e+07	8.25004e+07	7.83742e+07	3.93232e+07	1.93408e+07	2.76215e+07	1.1294e+08	9.80276e+07	1.05823e+08	3.35805e+07	3.41381e+07	7.83742e+07	2.76215e+07	1.05823e+08	2.296	3.831	0.0266986	0.000460049	0.487742	0.0130922
TRUE	TG (58:7)	Full match	Unused	949.808	22.142	9.27878e+07	1	5.24124e+07	4.75595e+07	5.00599e+07	6.14824e+07	8.47252e+07	7.54713e+07	4.8842e+07	3.31238e+07	3.95527e+07			9.27878e+07	1.96764e+07	5.00599e+07	7.54713e+07	3.95527e+07	9.27878e+07	1.508	2.346	0.0723262		0.587835
TRUE	TG (58:6)	Full match	Unused	951.823	22.387	6.59851e+07	1	4.23234e+07	4.3903e+07	3.6407e+07	4.50707e+07	6.59851e+07	5.4433e+07	3.7104e+07	2.55558e+07	3.29707e+07	6.48325e+07	4.63325e+07	3.87112e+07	1.21654e+07	4.23234e+07	5.4433e+07	3.29707e+07	4.63325e+07	1.286	1.405	0.326032	0.0933429	0.925599	0.315195
TRUE	TG (56:8)	Full match	Unused	919.761	20.959	2.38788e+07	2	4.73012e+06	4.15201e+06	4.14633e+06	6.47131e+06	1.51598e+07	1.3506e+07	5.8266e+06	2.29126e+06	3.34834e+06	2.21634e+07	1.87536e+07	2.38788e+07	7.88699e+06	4.15201e+06	1.3506e+07	3.34834e+06	2.21634e+07	3.253	6.619	0.0390806	0.000815632	0.51029	0.0177345
TRUE	TG (56:7)	Full match	Unused	921.777	21.51	1.07014e+08	1	3.02891e+07	2.71724e+07	3.00081e+07	3.97069e+07	8.26396e+07	7.51864e+07	3.4763e+07	1.80694e+07	2.67415e+07	8.05241e+07	6.97677e+07	1.07014e+08	2.9296e+07	3.00081e+07	7.51864e+07	2.67415e+07	8.05241e+07	2.506	3.011	0.0417895	0.00373593	0.510538	0.0407862
TRUE	TG (54:7)	Full match	Unused	893.746	20.851	1.49957e+07	1	3.35268e+06	3.01745e+06	3.11767e+06	4.46945e+06	9.73768e+06	8.81241e+06	4.26553e+06	1.83162e+06	2.67669e+06	1.33777e+07	1.03377e+07	1.49957e+07	4.55979e+06	3.11767e+06	8.81241e+06	2.67669e+06	1.33777e+07	2.827	4.998	0.0478906	0.00153823	0.515471	0.0248168
TRUE	TG (54:6)	Full match	Unused	895.761	21.068	1.74099e+07	2		1.85191e+06		3.74262e+06	8.85012e+06	918440	872813				1.74099e+07		6.50842e+06	1.85191e+06	3.74262e+06	872813	1.74099e+07	2.021	19.947
TRUE	TG (54:5)	Full match	Unused	897.777	21.616	6.32462e+07	1	1.41872e+07	1.25987e+07	1.30411e+07	1.89888e+07	3.29033e+07	3.17207e+07	2.09385e+07	1.01246e+07	1.53818e+07	6.32462e+07	3.20763e+07		1.54658e+07	1.30411e+07	3.17207e+07	1.53818e+07	4.76613e+07	2.432	3.099	0.10029	0.0246685	0.660336	0.134152
TRUE	TG (54:4)	Full match	Unused	899.793	21.987	1.44464e+08	1		3.94591e+07		3.08807e+07	6.24296e+07	5.69653e+07	8.20859e+07	2.22398e+07	3.989e+07	1.44464e+08	1.39643e+08	1.1334e+08	4.49677e+07	3.94591e+07	5.69653e+07	3.989e+07	1.39643e+08	1.444	3.501		0.0704186		0.266329
TRUE	TG (54:3)	Full match	Unused	901.808	22.356	4.94171e+08	2	2.36e+08	2.07665e+08	1.85092e+08	2.81427e+08	3.73911e+08	2.96062e+08	3.60678e+08	2.03914e+08	1.47223e+08	4.94171e+08	4.22798e+08	4.58388e+08	1.14968e+08	2.07665e+08	2.96062e+08	2.03914e+08	4.58388e+08	1.426	2.248	0.258381	0.0302142	0.8666	0.151644
TRUE	TG (54:2)	Full match	Unused	903.824	22.899	7.51767e+08	6	4.1205e+08	4.131e+08	3.87396e+08	4.78284e+08	5.15357e+08	5.59162e+08	5.67995e+08	4.16747e+08	4.6887e+08	7.51767e+08	6.28542e+08	6.3372e+08	1.11992e+08	4.1205e+08	5.15357e+08	4.6887e+08	6.3372e+08	1.251	1.352	0.0729394	0.0177863	0.587852	0.108511
TRUE	TG (53:2)	Full match	Unused	889.808	22.592	4.20301e+07	1	8.66472e+06	1.68922e+07	2.02557e+07	2.59481e+07	3.4145e+07	3.23064e+07	3.24345e+07	1.76135e+07	2.65309e+07	3.99565e+07		4.20301e+07	1.0372e+07	1.68922e+07	3.23064e+07	2.65309e+07	4.09933e+07	1.913	1.545	0.0684428	0.33497	0.579944	0.680935
TRUE	TG (53:1)	Full match	Unused	891.824	23.165	2.6199e+07	4	1.24859e+07	9.7956e+06	1.04526e+07	1.50433e+07	2.13745e+07	2.11376e+07	2.33162e+07	1.37728e+07	1.88554e+07	2.6199e+07	2.52665e+07	2.34312e+07	5.86862e+06	1.04526e+07	2.11376e+07	1.88554e+07	2.52665e+07	2.022	1.34	0.0218932	0.220318	0.471296	0.521014
TRUE	TG (52:5)	Full match	Unused	869.745	20.973	1.02715e+07	1	1.53556e+06	1.30528e+06	1.47633e+06	2.30748e+06	5.23925e+06	4.04371e+06	2.72128e+06	1.03812e+06	1.57475e+06	9.7187e+06	7.08987e+06	1.02715e+07	3.32989e+06	1.47633e+06	4.04371e+06	1.57475e+06	9.7187e+06	2.739	6.172	0.0384663	0.00126722	0.51029	0.0219048
TRUE	TG (52:4)	Full match	Unused	871.761	21.435	5.47413e+07	1	1.03864e+07	5.69409e+06	8.5053e+06	1.36927e+07	2.89647e+07	2.43954e+07	1.19999e+07	5.63647e+06	1.0761e+07	5.3108e+07	4.51317e+07	5.47413e+07	1.85085e+07	8.5053e+06	2.43954e+07	1.0761e+07	5.3108e+07	2.868	4.935	0.0249675	0.000850257	0.487742	0.0178924
TRUE	TG (52:3)	Full match	Unused	873.777	21.756	2.66278e+08	1	7.26771e+07	5.14823e+07	6.61584e+07	9.6936e+07	1.39655e+08	1.5398e+08	1.08196e+08	5.53515e+07	8.47517e+07	2.66278e+08	2.29804e+08	2.31489e+08	7.52058e+07	6.61584e+07	1.39655e+08	8.47517e+07	2.31489e+08	2.111	2.731	0.0228083	0.00164866	0.477788	0.0260202
TRUE	TG (51:3)	Full match	Unused	859.761	21.434	1.088e+07	1	2.44879e+06	1.7767e+06	1.97762e+06	3.87082e+06	6.32165e+06	5.30397e+06	3.63985e+06	1.82048e+06	3.06311e+06	9.42772e+06	8.29057e+06	1.088e+07	3.15868e+06	1.97762e+06	5.30397e+06	3.06311e+06	9.42772e+06	2.682	3.078	0.00809635	0.00109292	0.422769	0.0200876
TRUE	TG (51:2)	Full match	Unused	861.777	21.96	2.91797e+07	1	5.84679e+06	6.67263e+06	4.17168e+06	7.11251e+06	2.19566e+07	1.78398e+07	6.22229e+06	5.54709e+06	7.14223e+06	2.61324e+07	2.56225e+07	2.91797e+07	9.6869e+06	5.84679e+06	1.78398e+07	6.22229e+06	2.61324e+07	3.051	4.2	0.033065	0.0029175	0.502813	0.0356234
TRUE	TG (50:1)	Full match	Unused	849.777	22.247	1.83548e+08	2	1.16519e+08	1.1372e+08	1.0291e+08	1.01878e+08	1.24217e+08	1.36061e+08	1.83548e+08	1.41619e+08	1.8327e+08	8.77065e+07	1.54271e+08	1.57017e+08	3.1388e+07	1.1372e+08	1.24217e+08	1.8327e+08	1.54271e+08	1.092	0.842	0.961688	0.402546	1	0.75453
TRUE	TG (49:2)	Full match	Unused	833.746	21.273	8.09526e+06	1	1.85851e+06	1.43703e+06	1.60805e+06	2.4494e+06	5.4731e+06	4.58698e+06	2.28726e+06	1.50572e+06		8.05708e+06	6.42003e+06	8.09526e+06	2.64638e+06	1.60805e+06	4.58698e+06	1.89649e+06	8.05708e+06	2.853	4.248	0.0206187	0.00333146	0.468124	0.0369257
TRUE	TG (48:3)	Full match	Unused	817.715	20.446	1.71054e+06	1		676070	627000	869698	1.64709e+06	1.47608e+06	960824	422075	933488		1.71054e+06		466324	651535	1.47608e+06	933488	1.71054e+06	2.266	1.832	0.291498		0.899577
TRUE	TG (48:1)	Full match	Unused	821.746	21.558	7.93258e+07	1	3.00237e+07	2.52777e+07	2.80411e+07	3.40123e+07	4.80615e+07	4.48854e+07	7.30738e+07	3.32093e+07	4.70368e+07	7.93258e+07	6.72483e+07	7.61641e+07	2.00627e+07	2.80411e+07	4.48854e+07	4.70368e+07	7.61641e+07	1.601	1.619	0.193692	0.179145	0.773311	0.46367
TRUE	TG (48:0)	Full match	Unused	823.761	22.194	2.85099e+07	1	1.47189e+07	1.2344e+07	1.38413e+07	1.36279e+07	1.49492e+07	1.41569e+07	2.85099e+07	2.26265e+07	2.79268e+07	1.68712e+07	1.55259e+07	1.66781e+07	5.57024e+06	1.38413e+07	1.41569e+07	2.79268e+07	1.66781e+07	1.023	0.597	0.908223	0.000597027	1	0.0146929
TRUE	TG (47:2)	Full match	Unused	805.715	20.523	741741	1	137783	149778	140807	208833	504982	406357	363476	118892	239886	741741	445675	708350	220055	140807	406357	239886	708350	2.886	2.953	0.0871455	0.0465132	0.623979	0.205906
TRUE	TG (47:1)	Full match	Unused	807.73	21.144	3.16419e+06	1	776210	423019	709081	987479	2.25027e+06	1.19194e+06	1.99095e+06	492762	1.28375e+06	3.04731e+06	2.46486e+06	3.16419e+06	980531	709081	1.19194e+06	1.28375e+06	3.04731e+06	1.681	2.374	0.205418	0.109543	0.794249	0.344279
TRUE	TG (47:0)	Full match	Unused	809.746	21.774	1.18546e+06	1	570174	105998	279454	640721	453465	861112	1.18546e+06	714333	748477	724004	1.02391e+06	1.05012e+06	316652	279454	640721	748477	1.02391e+06	2.293	1.368	0.183788	0.997992	0.764425	1
TRUE	TG (46:2)	Full match	Unused	791.699	20.144	3.02506e+06	1	760064	435750	746205	530791	1.4931e+06	1.28503e+06	1.72631e+06	972410	1.22089e+06	3.02506e+06	2.04044e+06	2.42257e+06	795470	746205	1.28503e+06	1.22089e+06	2.42257e+06	1.722	1.984	0.439142	0.197642	1	0.491876
TRUE	TG (46:1)	Full match	Unused	793.714	20.859	1.41741e+07	1	3.38435e+06	2.68695e+06	3.09214e+06	4.35057e+06	7.33812e+06	6.48562e+06	6.91196e+06	4.55071e+06	5.63058e+06	1.34217e+07	1.0433e+07	1.41741e+07	3.89079e+06	3.09214e+06	6.48562e+06	5.63058e+06	1.34217e+07	2.097	2.384	0.0146975	0.00488821	0.467146	0.0486143
TRUE	TG (46:0)	Full match	Unused	795.73	21.506	1.14301e+07	1	3.68112e+06	2.46749e+06	3.3618e+06	3.71274e+06	6.02653e+06	5.84491e+06	1.14301e+07	5.86395e+06	7.79477e+06	9.85394e+06	8.67402e+06	1.13421e+07	3.13244e+06	3.3618e+06	5.84491e+06	7.79477e+06	9.85394e+06	1.739	1.264	0.157354	0.7463	0.74798	1
TRUE	TG (44:1)	Full match	Unused	765.683	20.013	1.7593e+06	1	519312	374477	523266	450504	846271	910429	1.57026e+06	558305	1.10698e+06	1.59663e+06	1.21702e+06	1.7593e+06	492465	519312	846271	1.10698e+06	1.59663e+06	1.63	1.442	0.523305	0.503522	1	0.859799
TRUE	TG (18:1/16:1/16:1)	Full match	Unused	845.746	21.088	5.61524e+07	2	8.37085e+06	8.58836e+06	7.54677e+06	1.37532e+07	2.60015e+07	2.28852e+07	1.81467e+07	7.06537e+06	1.07377e+07	4.52873e+07	4.34728e+07	5.61524e+07	1.7036e+07	8.37085e+06	2.28852e+07	1.07377e+07	4.52873e+07	2.734	4.218	0.0253584	0.00151286	0.487742	0.0247024
TRUE	TG (18:1/16:1/16:0)	Full match	Unused	847.761	21.648	2.23834e+08	1	7.44061e+07	5.96507e+07	6.80686e+07	9.02916e+07	1.26691e+08	1.37582e+08	1.12533e+08	7.06896e+07	1.05873e+08	2.23834e+08	1.76464e+08	2.21849e+08	5.76974e+07	6.80686e+07	1.26691e+08	1.05873e+08	2.21849e+08	1.861	2.095	0.0308171	0.00442515	0.494999	0.0454061
TRUE	TG (16:1/16:1/16:0)	Full match	Unused	819.73	20.976	3.84154e+07	1	6.50869e+06	5.82353e+06	6.6298e+06	8.91866e+06	2.00525e+07	1.61443e+07	1.62549e+07	6.55548e+06	1.07642e+07	3.84154e+07	2.99896e+07	3.54666e+07	1.18101e+07	6.50869e+06	1.61443e+07	1.07642e+07	3.54666e+07	2.48	3.295	0.0547473	0.00768208	0.543517	0.0609529
TRUE	TG (16:0/18:1/18:1)	Full match	Unused	875.793	22.308	4.64346e+08	1	2.81208e+08	2.62454e+08	2.69937e+08	3.32122e+08	4.28878e+08	3.55796e+08	4.30399e+08	3.08711e+08	3.80431e+08	4.56122e+08	4.55616e+08	4.64346e+08	7.72901e+07	2.69937e+08	3.55796e+08	3.80431e+08	4.56122e+08	1.318	1.199	0.0322899	0.147232	0.502813	0.410327
TRUE	SM (d42:3)	Full match	Unused	810.659	14.753	4.34318e+06	2	2.19445e+06	1.58325e+06		1.82631e+06	4.34318e+06	2.9633e+06	1.41688e+06	1.20824e+06	1.15372e+06		2.98102e+06		1.0604e+06	1.88885e+06	2.9633e+06	1.20824e+06	2.98102e+06	1.569	2.467	0.471333		1
TRUE	SM (d42:2)	Full match	Unused	812.676	15.633	3.50817e+07	1	1.09038e+07	1.0997e+07	1.09984e+07	1.72933e+07	3.50817e+07	3.14905e+07	2.34551e+07	9.68187e+06	1.49831e+07	2.71327e+07	2.21155e+07	2.97069e+07	9.06321e+06	1.0997e+07	3.14905e+07	1.49831e+07	2.71327e+07	2.864	1.811	0.0279834	0.191661	0.489864	0.485675
TRUE	SM (d42:1)	Full match	Unused	814.692	16.961	1.49737e+07	1	8.62322e+06	7.74941e+06	7.73051e+06	6.69553e+06	1.26298e+07	1.27871e+07	1.49737e+07	6.79801e+06	9.54782e+06	7.58826e+06	5.06172e+06	6.31348e+06	3.03783e+06	7.74941e+06	1.26298e+07	9.54782e+06	6.31348e+06	1.63	0.661	0.734415	0.282544	1	0.609671
TRUE	SM (d36:1)	Full match	Unused	730.597	12.923	2.13871e+07	1	1.78458e+06	2.36698e+06	2.33585e+06	4.74356e+06	9.09584e+06	5.14392e+06	4.02484e+06	1.85188e+06	1.90063e+06	1.33676e+07	2.13871e+07	1.84624e+07	6.89613e+06	2.33585e+06	5.14392e+06	1.90063e+06	1.84624e+07	2.202	9.714	0.0166098	0.000286687	0.467146	0.0128311
TRUE	SM (d34:2)	Full match	Unused	700.551	9.747	3.38002e+06	1		1.36971e+06	1.0214e+06	1.66527e+06	2.99863e+06	2.07909e+06	1.40274e+06	1.20763e+06	1.73019e+06	3.3233e+06	2.82035e+06	3.38002e+06	881235	1.19556e+06	2.07909e+06	1.40274e+06	3.3233e+06	1.739	2.369	0.0566377	0.00964738	0.543517	0.0707475
TRUE	SM (34:1)	Full match	Unused	702.566	11.165	1.97575e+08	2	9.08991e+07	9.81081e+07	1.10335e+08	9.14299e+07	1.36447e+08	1.51689e+08	1.28869e+08	8.45523e+07	9.66988e+07		1.90179e+08	1.97575e+08	4.0048e+07	9.81081e+07	1.36447e+08	9.66988e+07	1.93877e+08	1.391	2.005	0.537772	0.0304959	1	0.151644
TRUE	PS (36:1)	Invalid mass	Unused	789.55	13.66	5.10809e+07	2	2.18529e+07	2.18733e+07	2.25644e+07	2.83385e+07	5.10809e+07	3.63243e+07	2.69611e+07	1.34212e+07	1.88835e+07	3.64016e+07	3.50437e+07	4.18985e+07	1.08214e+07	2.18733e+07	3.63243e+07	1.88835e+07	3.64016e+07	1.661	1.928	0.0923012	0.0289433	0.644894	0.147978
TRUE	PE (36:4)	Full match	Unused	739.514	12.349	1.3625e+06	1	990896	791704	652202	583333	1.3625e+06	1.2139e+06		377529	460675		671121	1.02064e+06	324959	791704	1.2139e+06	419102	845881	1.533	2.018	0.849433	0.243451	1	0.551571
TRUE	PE (36:2)	Full match	Unused	743.546	13.675	8.78335e+07	2	4.5544e+07	3.36566e+07	2.425e+07	5.09339e+07	7.44953e+07	6.51318e+07	5.90882e+07	2.65117e+07	4.00117e+07	8.43999e+07	6.4407e+07	8.78335e+07	2.1474e+07	3.36566e+07	6.51318e+07	4.00117e+07	8.43999e+07	1.935	2.109	0.100092	0.0760481	0.660336	0.279884
TRUE	PE (34:1)	Full match	Unused	717.53	13.54	2.06834e+07	2	1.27015e+07	8.29051e+06	1.07802e+07	1.31736e+07	1.55017e+07	2.06834e+07	1.75679e+07	9.82526e+06	1.21566e+07	1.67462e+07	1.61661e+07	1.85458e+07	3.78134e+06	1.07802e+07	1.55017e+07	1.21566e+07	1.67462e+07	1.438	1.378	0.141878	0.41355	0.730305	0.7632
TRUE	PC (O-36:1) or (P-36:0)	Full match	No results	773.628	15.55	1.0993e+08	1	3.83912e+07	3.09545e+07	3.41151e+07	2.96368e+07	9.03297e+07	7.99549e+07	1.0993e+08	4.90202e+07	7.8789e+07	9.03204e+07	8.02759e+07	1.06534e+08	2.99676e+07	3.41151e+07	7.99549e+07	7.8789e+07	9.03204e+07	2.344	1.146	0.340058	0.913656	0.937728	1
TRUE	PC (O-34:0)	Full match	No results	747.613	15.437	1.81787e+07	1	6.70879e+06	5.73206e+06	6.91997e+06	6.97676e+06	1.81787e+07	1.49127e+07	1.6409e+07	6.92726e+06	1.17737e+07	1.25934e+07	1.19074e+07	1.45747e+07	4.35063e+06	6.70879e+06	1.49127e+07	1.17737e+07	1.25934e+07	2.223	1.07	0.166284	0.933324	0.759559	1
TRUE	PC (40:7)	Full match	Unused	831.576	12.214	2.09966e+07	2	1.12313e+07	8.29868e+06	9.42199e+06	1.49465e+07	1.80023e+07	2.09966e+07	9.00474e+06		2.7577e+06	7.58122e+06	1.10004e+07	1.81063e+07	5.4658e+06	9.42199e+06	1.80023e+07	5.88122e+06	1.10004e+07	1.911	1.87	0.329127	0.207462	0.925599	0.505373
TRUE	PC (40:5)	Full match	Unused	835.607	13.821	2.13604e+07	1	1.14797e+07	7.24943e+06	1.06786e+07	3.15505e+06	1.51475e+07	2.08671e+07	1.94356e+06	4.64074e+06	7.83594e+06			2.13604e+07	6.88905e+06	1.06786e+07	1.51475e+07	4.64074e+06	2.13604e+07	1.418	4.603	0.999891		1
TRUE	PC (40:4)	Full match	Unused	837.623	14.406	4.5142e+07	1	8.32529e+06	4.51959e+06	8.88987e+06	1.57546e+07	2.71948e+07	2.54112e+07	1.22247e+07	5.08929e+06	8.45843e+06	3.82636e+07	2.8409e+07	4.5142e+07	1.36121e+07	8.32529e+06	2.54112e+07	8.45843e+06	3.82636e+07	3.052	4.524	0.0141917	0.00298862	0.467146	0.0356234
TRUE	PC (40:1)	No results	Unused	843.671	17.141	3.90795e+06	0	1.80302e+06	1.72795e+06	1.80287e+06	954160		1.8972e+06	3.90795e+06	1.92622e+06	2.51268e+06	546424	483925	543617	1.0158e+06	1.80287e+06	1.42568e+06	2.51268e+06	543617	0.791	0.216	0.679387	0.000633267	1	0.0150738
TRUE	PC (38:6)	Full match	Unused	805.561	11.267	1.67665e+07	3	8.44254e+06	6.92054e+06	9.26394e+06	1.13401e+07	1.67665e+07	1.61075e+07	8.24129e+06	3.15495e+06		1.2291e+07		1.32763e+07	4.21497e+06	8.44254e+06	1.61075e+07	5.69812e+06	1.27837e+07	1.908	2.243	0.215878	0.0967563	0.800216	0.324458
TRUE	PC (38:2)	Full match	Unused	813.623	14.808	1.46443e+08	1	6.04177e+07	6.52556e+07		8.2579e+07	1.38013e+08	1.29403e+08		3.40772e+07	4.13033e+07	1.46443e+08	7.7883e+07	1.05043e+08	4.00273e+07	6.28367e+07	1.29403e+08	3.76902e+07	1.05043e+08	2.059	2.787	0.139621	0.0153485	0.730305	0.0981766
TRUE	PC (38:1)	Full match	Unused	815.639	15.976	1.78115e+07	1	8.35738e+06	6.81714e+06	4.46806e+06	5.51666e+06	1.78115e+07	1.56384e+07	1.62751e+07	9.33143e+06	1.15576e+07	2.00506e+06	1.05261e+07	1.00577e+07	4.88567e+06	6.81714e+06	1.56384e+07	1.15576e+07	1.00577e+07	2.294	0.87	0.641191	0.524722	1	0.874737
TRUE	PC (37:4)	Full match	Unused	795.576	14.854	4.46074e+06	2	1.58508e+06	2.40323e+06	1.5545e+06	2.20017e+06	2.48643e+06	4.08972e+06		1.61701e+06	1.30048e+06	4.46074e+06	3.97448e+06		1.18085e+06	1.58508e+06	2.48643e+06	1.45874e+06	4.21761e+06	1.569	2.891	0.226955	0.0195996	0.819837	0.114291
TRUE	PC (36:5)	Full match	Unused	779.545	11.145	1.02757e+07	2		5.08572e+06	4.62192e+06	5.13937e+06		1.02757e+07	5.65338e+06	2.52659e+06	2.64053e+06	5.71164e+06	5.42121e+06	9.90266e+06	2.58121e+06	4.85382e+06	7.70751e+06	2.64053e+06	5.71164e+06	1.588	2.163	0.724789	0.215545	1	0.513069
TRUE	PC (36:2)	Full match	Unused	785.592	13.451	9.07548e+08	1	5.59269e+08	4.90711e+08	5.12989e+08	4.0813e+08	8.26895e+08	8.31336e+08	6.72999e+08	3.28508e+08	5.06587e+08	9.0483e+08	7.75013e+08	9.07548e+08	2.01344e+08	5.12989e+08	8.26895e+08	5.06587e+08	9.0483e+08	1.612	1.786	0.748268	0.126092	1	0.378277
TRUE	PC (36:1)	Full match	Unused	787.608	14.738	8.69519e+08	1	4.29917e+08	4.20496e+08	4.70578e+08	5.19081e+08	7.99656e+08	8.03935e+08	8.55833e+08	4.42187e+08	6.54524e+08	8.69519e+08	6.90973e+08	7.38075e+08	1.75502e+08	4.29917e+08	7.99656e+08	6.54524e+08	7.38075e+08	1.86	1.128	0.124611	0.705869	0.694166	1
TRUE	PC (35:4)	Full match	Unused	767.546	13.937	5.39965e+07	2	2.07672e+07	1.08615e+07	1.90949e+07	2.17526e+07	4.64476e+07	3.67349e+07	1.03659e+07		7.51713e+06	5.39965e+07	3.61187e+07	1.29562e+07	1.57797e+07	1.90949e+07	3.67349e+07	8.94152e+06	3.61187e+07	1.924	4.039	0.350888	0.113692	0.949007	0.352736
TRUE	PC (35:2)	Full match	Unused	771.576	12.805	3.17601e+07	1		1.25219e+07	1.46138e+07	1.02124e+07	3.17601e+07			7.55243e+06	1.06743e+07	1.9413e+07	1.72231e+07	3.1045e+07	8.815e+06	1.35679e+07	2.09863e+07	9.11336e+06	1.9413e+07	1.547	2.13	0.90376	0.221786	1	0.521209
TRUE	PC (35:1)	Full match	Unused	773.592	13.955	3.43557e+07	1	1.99807e+07	1.53203e+07		1.77232e+07	3.28437e+07	2.08833e+07	2.65528e+07		1.95239e+07	3.43557e+07	2.48409e+07	3.19036e+07	6.78428e+06	1.76505e+07	2.08833e+07	2.30383e+07	3.19036e+07	1.183	1.385	0.622183	0.608967	1	0.94569
TRUE	PC (34:3)	Full match	Unused	755.545	11.182	2.78197e+07	1	1.01143e+07	9.55032e+06	1.07784e+07	1.06415e+07	2.78197e+07	2.22662e+07	1.13936e+07	6.58523e+06		1.32995e+07	1.22938e+07	2.66844e+07	7.3275e+06	1.01143e+07	2.22662e+07	8.9894e+06	1.32995e+07	2.201	1.479	0.284726	0.341686	0.899577	0.6895
TRUE	PC (34:2)	Full match	Unused	757.561	12.155	2.85846e+08	1	1.11854e+08	1.02417e+08	9.54821e+07	1.44263e+08	2.854e+08	1.86641e+08	1.22619e+08	7.28558e+07	9.06551e+07	2.70452e+08	2.24021e+08	2.85846e+08	8.08908e+07	1.02417e+08	1.86641e+08	9.06551e+07	2.70452e+08	1.822	2.983	0.034068	0.00267022	0.502813	0.0352469
TRUE	PC (34:1)	Full match	Unused	759.577	13.262	8.9028e+08	1	5.37657e+08	4.24862e+08	2.80492e+08	4.44879e+08	8.9028e+08	8.17791e+08	5.68075e+08	3.39102e+08	4.91105e+08	7.45231e+08	6.74057e+08	7.3347e+08	1.93627e+08	4.24862e+08	8.17791e+08	4.91105e+08	7.3347e+08	1.925	1.494	0.172469	0.283001	0.764425	0.609671
TRUE	PC (34:0)	Invalid mass	Unused	761.592	14.574	5.20024e+07	2	3.03331e+07	2.64049e+07	2.81198e+07	3.15644e+07	5.01132e+07	5.02569e+07	4.603e+07	2.35488e+07	3.31804e+07	4.13082e+07	4.38992e+07	5.20024e+07	1.03024e+07	2.81198e+07	5.01132e+07	3.31804e+07	4.38992e+07	1.782	1.323	0.18068	0.362375	0.764425	0.711459
TRUE	PC (33:2)	Full match	Unused	743.545	11.24	1.03574e+07	1	3.64715e+06	4.47109e+06	3.26236e+06	5.23995e+06	7.77062e+06	6.40673e+06	5.39701e+06	2.3299e+06	3.40929e+06	1.03574e+07	8.07339e+06	9.65442e+06	2.63033e+06	3.64715e+06	6.40673e+06	3.40929e+06	9.65442e+06	1.757	2.832	0.124161	0.00653226	0.694166	0.0560049
TRUE	PC (33:1)	Full match	Unused	745.561	12.462	1.91939e+07	1	1.50177e+07		1.38511e+07		1.91939e+07		1.62429e+07				1.1751e+07	6.17814e+06	4.4449e+06	1.44344e+07	1.91939e+07	1.62429e+07	8.96456e+06	1.33	0.552
TRUE	PC (32:2)	Full match	Unused	729.529	10.822	3.76949e+07	3	1.37584e+07	1.31619e+07	1.7274e+07	1.51322e+07	3.76949e+07	3.34234e+07	1.03652e+07	8.15119e+06	1.18841e+07	3.36157e+07	3.03056e+07	3.73999e+07	1.15311e+07	1.37584e+07	3.34234e+07	1.03652e+07	3.36157e+07	2.429	3.243	0.11196	0.0032546	0.694166	0.0363513
TRUE	PC (32:1)	Full match	Unused	731.545	11.895	2.40127e+08	1	1.32661e+08	1.19689e+08	1.07858e+08	1.0971e+08	2.40127e+08	9.54923e+07		6.88528e+07	3.82786e+07	1.39251e+08		1.9707e+08	5.85088e+07	1.19689e+08	1.0971e+08	5.35657e+07	1.6816e+08	0.917	3.139	0.968318	0.0591553	1	0.239258
TRUE	PC (32:0)	Full match	Unused	733.561	13.07	4.69428e+07	1	2.65884e+07	2.90989e+07	2.16625e+07	2.18809e+07	3.85034e+07	3.88098e+07	2.4922e+07	1.73179e+07	2.95028e+07	4.06557e+07	3.5221e+07	4.69428e+07	9.05668e+06	2.65884e+07	3.85034e+07	2.4922e+07	4.06557e+07	1.448	1.631	0.672321	0.0810663	1	0.291357
TRUE	PC (31:1)	Full match	Unused	717.529	11.097	5.39868e+06	1	2.7821e+06	2.35955e+06	2.80003e+06	3.27371e+06		5.39868e+06	1.73303e+06	1.33899e+06	2.18882e+06	3.48431e+06	4.23007e+06	5.21893e+06	1.33126e+06	2.7821e+06	4.3362e+06	1.73303e+06	4.23007e+06	1.559	2.441	0.18887	0.00667084	0.771272	0.0563129
TRUE	PC (30:1)	Full match	Unused	703.514	10.089	7.59302e+06	1	4.83537e+06	3.8644e+06		5.261e+06	6.11685e+06		5.66829e+06	3.9427e+06	4.36534e+06	7.59302e+06	5.9106e+06	3.65889e+06	1.23841e+06	4.34989e+06	5.68892e+06	4.36534e+06	5.9106e+06	1.308	1.354	0.714651	0.83302	1	1
TRUE	PC (30:0)	Full match	Unused	705.529	11.296	5.33788e+07	2	2.51288e+07	3.1842e+07	1.80132e+07	2.20876e+07	5.33788e+07	4.12142e+07	4.01555e+07	4.94414e+06	2.46479e+07	3.49726e+07		4.01671e+07	1.33772e+07	2.51288e+07	4.12142e+07	2.46479e+07	3.75698e+07	1.64	1.524	0.869985	0.57564	1	0.925137
TRUE	PC (28:0)	Full match	Unused	677.499	9.458	1.11144e+06	1	566100	586728	707400	477950	680321		1.11144e+06	763254	923554	645942	555697	927418	193323	586728	579136	923554	645942	0.987	0.699	0.973677	0.39581	1	0.747355
TRUE	HexCer (d18:1/24:1)	Full match	No results	809.674	15.883	2.87213e+06	1	1.09376e+06	1.09308e+06	1.10141e+06	1.29022e+06	2.87213e+06	2.5777e+06	1.18715e+06	484918	440488	1.72725e+06	1.23001e+06	1.59267e+06	727310	1.09376e+06	2.5777e+06	484918	1.59267e+06	2.357	3.284	0.190583	0.0727248	0.771272	0.272156
TRUE	HexCer (d18:1/18:0)	No results	No results	727.595	13.307	5.74378e+06	0		254793	268631	819274	905849	930574	19217.6	123714		4.75055e+06	3.36466e+06	5.74378e+06	2.10479e+06	261712	905849	71465.8	4.75055e+06	3.461	66.473	0.182591	0.000486546	0.764425	0.0130922
TRUE	HexCer (d18:1/16:0)	Full match	No results	699.564	11.469	1.33255e+07	1	4.64163e+06	4.90361e+06	4.70637e+06	5.07008e+06	1.17059e+07	9.41424e+06	4.35572e+06	5.6426e+06	4.90871e+06	1.33255e+07	6.86376e+06	9.36801e+06	3.09977e+06	4.70637e+06	9.41424e+06	4.90871e+06	9.36801e+06	2	1.908	0.154755	0.0826239	0.74798	0.295492
TRUE	Cer (d18:1/28:1)	Full match	No results	720.71	16.791	2.18439e+06	2	737337			1.64063e+06	2.14719e+06	1.86733e+06	1.30673e+06	790337	1.34226e+06	2.18439e+06	1.12623e+06	2.15718e+06	552979	737337	1.86733e+06	1.30673e+06	2.15718e+06	2.533	1.651		0.321187		0.665905
TRUE	Cer (d18:1/28:0)	Full match	No results	722.726	18.004	3.62312e+06	1	3.01356e+06	2.57851e+06	2.63715e+06	1.95231e+06	3.06842e+06	2.98865e+06	3.62312e+06	2.23553e+06	2.83909e+06	1.73286e+06	1.54584e+06	2.24925e+06	613538	2.63715e+06	2.98865e+06	2.83909e+06	1.73286e+06	1.133	0.61	0.992573	0.104774	1	0.33543
TRUE	Cer (d18:1/27:1)	Full match	No results	706.695	16.839	1.10849e+06	1	410317	360788	381996	529614	1.10849e+06	898377	506465	325623	232614	805315	454682	695866	263670	381996	898377	325623	695866	2.352	2.137	0.0743307	0.138736	0.591665	0.398111
TRUE	Cer (d18:1/26:1)	Invalid mass	Unused	675.652	17.884	263311	1			114750	171365	253337	263311	130498	74033.7	115337	159627	84259.3	107221	65612.7	114750	253337	115337	107221	2.208	0.93		0.981822		1
TRUE	Cer (d18:1/24:0)	Full match	Unused	649.636	18.003	4.27453e+06	1	3.03918e+06	2.81747e+06	2.76933e+06	1.411e+06	3.47096e+06	3.37819e+06	4.27453e+06	2.38352e+06	3.24014e+06	2.11256e+06	1.74396e+06	2.31728e+06	803411	2.81747e+06	3.37819e+06	3.24014e+06	2.11256e+06	1.199	0.652	0.960859	0.334381	1	0.680935
TRUE	Cer (d18:1/18:0)	Full match	Unused	565.542	14.264	2.43141e+06	1		171380	215968	402074	479546				349932	1.49666e+06	1.54898e+06	2.43141e+06	832133	193674	440810	349932	1.54898e+06	2.276	4.426	0.0623025		0.566094
TRUE	Cer (d18:1/16:0)	Full match	Unused	537.511	12.648	6.45066e+06	1	1.12813e+06	1.93928e+06	1.5178e+06	1.22393e+06	4.04559e+06	3.38146e+06	4.34032e+06	1.58422e+06	2.52855e+06	6.45066e+06	3.15774e+06	5.90459e+06	1.79622e+06	1.5178e+06	3.38146e+06	2.52855e+06	5.90459e+06	2.228	2.335	0.535021	0.397241	1	0.748224
TRUE	Cer (d18:1/14:0)	Full match	Unused	509.48	10.946	515703	1	160165	103809	120502	174356	402073	409005	392337	138312	184751	467841	515703	509785	163755	120502	402073	184751	509785	3.337	2.759	0.0814803	0.102874	0.619093	0.334029
TRUE	CE (18:1)	Full match	Unused	667.625	22.536	5.20976e+06	1	3.31458e+06	3.24033e+06	3.27775e+06	3.89693e+06	5.20976e+06	5.14198e+06	3.5636e+06	2.22641e+06	2.89711e+06	2.95839e+06	3.94168e+06	4.22719e+06	886025	3.27775e+06	5.14198e+06	2.89711e+06	3.94168e+06	1.569	1.361	0.120264	0.335309	0.694166	0.680935
