# Supplementary material for: Defining the fetal origin of MLL-AF4 infant leukemia highlights specific fatty acid requirements
Source: Cell Rep. 2021 Oct 26;37(4):109900. doi: 10.1016/j.celrep.2021.109900 (PMC8567312; doi:10.1016/j.celrep.2021.109900)
Supplement: Table S3. Guide RNAs used for the competition assays, related to Figure 4 [file mmc4.xls]

## Sheet: gRNAs
Guide RNAs used for the competition assays
Gene/Guide	gRNA sequence
APEX1 g1	GTAACGGGAATGCCGAAGCG
APEX1 g2	AATTGACCTTCGCAACCCCA
ASPM g1	AGACCAATTCGAAGCCACAA
ASPM g2	TTCGAAAAGATAGACACCTA
ASPM g3	GTGGCAAGCAAGTTGCACCA
BUB1B g1	GCGGATCATGTCCACGCTTC
BUB1B g2	TCGTTGAGCTAAAACTCGTG
CCNB1 g1	AGGCGCAAAGCGCGTTCCTA
CCNF g1	CGGCCTTCATTGTAGAGGT
CCNF g2	GTGTGGACCGGTACCTGCGG
CENFP g1	AATGTCGCGGTGATTCATGG
CENPF g2	GTTTCAGCTTGACAGTCTCG
DLAT g1	TCTAGAAGCATACCTACCGG
DLAT g2	CTGTTGCGACGAGCGGGAGC
ELOVL1 g1	GTGGGGGGTAAAGATTGCCC
ENC1 g1	ACGATCCAACATTAGACGTG
ENC1 g2	CTGTTCCACACGTCTAATGT
HMMR g1	CGTGTTCTTCTACAGGAACG
HMMR g2	GGGTCATTGAATCGTTTCAA
HSPD1 g1	GGCTTCGAGAAGATTAGCAA
HSPD1 g2	GCTGAACGTCTTCAAGATTC
HSPD1 g3	CGGCTTGCAAAACTTTCAGA
ITGA4 g1	AGTAGCCGAACAGCGTGTTG
ITGA4 g2	CTCACCATCGGTTCGCCCCG
KIF20A g1	AGAAACTACGACATCGTCAT
KIF20A g2	CCCCTGCCGTCATGTCGCAA
LMNB1 g1	GCATGAAACGCGCTTGGTAG
LMNB1 g2	CGTAGTGTACGTACAACTAG
NUTF2 g1	TTACGTAAATTGCGCCTAGT
NUTF2 g2	AGTGGGCTGATGGTCCTGCG
RGL1 g1	CAGCCGAGAACTACTGATGA
RGL1 g2	CTGCGAGTCGAACCACTCAG
SUV39H2 g1	TTCGGGGAAGACGAGTATCG
SUV39H3 g2	AATCACGTATCTCTTTGATC
TPX2 g1	CATCAACTTACAGGAGATGA
TPX2 g2	ACCGGTTCGTCCTCTTCCTA
TTLL12 g1	CATCATACACGAACAACCGT
TTLL12 g2	TCCCCAGCGTCGAAAACCTG
RPS19	TACCCCCAGCTTCCACAGCG
Negative control	GTAGCGAACGTGTCCGGCGT
