# Supplementary material for: Defining the fetal origin of MLL-AF4 infant leukemia highlights specific fatty acid requirements
Source: Cell Rep. 2021 Oct 26;37(4):109900. doi: 10.1016/j.celrep.2021.109900 (PMC8567312; doi:10.1016/j.celrep.2021.109900)
Supplement: Table S4. Clinical data from the samples included from the Andersson et al. (2015) study (tab 1) and from the Agraz-Doblas et al. (2019) study (tab 2), related to Figures 2, 3, S2, and S3 [file mmc5.xls]

## Sheet: Tab 1
Clinical data from the patient samples included from the Andersson et al. 2015 study
Case	Disease	Age	Karyotype	MLL RT-PCR	Specimen
INF001	Pre-B ALL	2m	46,XX,t(4;11)(q21;q23)[10]	MLL-AFF1	BM
INF002	Pre-B ALL	7m	46,XY,t(4;11)(q21;q23)[5]/47,idem,+X[15]/46,XY[1]	MLL-AFF1	PB
INF003	Pre-B ALL	7m	46,XY,t(4;11)(q21;q23)[11]/46,XY[10]	MLL-AFF1	BM
INF006	Early-Pre-B ALL	2m	46,XY,t(4;11)(q21;q23)[14]/47,idem,+X[5]/46,XY[1]	MLL-AFF1	PB
INF011	Pre-B ALL	5m	46,XY,t(4;11)(q21;q23)[11]/46,XY[9]	MLL-AFF1	PB
INF013	Early-Pre-B ALL	11m	46,XX[20]	MLL-AFF1	BM
INF014	Early-Pre-B ALL	3m	46,XX,t(3;9)(p21;q34),t(4;11)(q21;q23),t(13;17)(q14;q21)[16] /46,XX[4]	MLL-AFF1	PB
INF017	Pre-B ALL	5m	46,XX,t(4;11)(q21;q23)[3]/46,XX[17]	MLL-AFF1	BM
INF020	Early-Pre-B ALL	2m	46,XY,t(11;11)(q23;q24)[20]	MLL-AFF1	PB
SJINF055	Early Pre-B ALL	4m	46,XX,t(4;11)(q21;q23)[22]	n/a	BM
SJINF065	Early Pre-B ALL	1m	46,XY,t(4;11)(q21;q23)[14]/46,XY[6]	n/a	BM
SJINF069	Early Pre-B ALL	4.1m	46,XX,t(4;11)(q21;q23)[17]/46,XX[3]	n/a	BM
SJINF075	Early Pre-B ALL	2m	46,XX,t(4;11)(q21;q23)[18]/46,XX[2]	n/a	BM
SJINF063	Early Pre-B ALL	5m	46,XY,t(4;11)(q21;q23)[10]	n/a	PB
SJINF068	Early Pre-B ALL	3m	46,XX,t(4;11)(q21;q23)[16]/46,XX[4]	n/a	PB
SJINF062	Early Pre-B ALL	2m	46,XX,t(4;11)(q21;q23)[17]/46,XX[3]	n/a	BM
SJINF064	Early Pre-B ALL	7m	46,XX,t(4;11)(q21;q23)[17]/46,XX[3]	n/a	BM
% Blast: 85-99
PB - peripheral blood
BM - bone marrow

## Sheet: Tab 2
Clinical data from the patient samples included from the Agraz-Doblas et al. 2019 study
Case	Disease	Age	Gender	MLL-r	Specimen
MA4_07	iBCP-ALL	3.1m	F	MLL-AF4	PB
MA4_08	iBCP-ALL	2.5m	M	MLL-AF4	BM
MA4_09	iBCP-ALL	8.7m	F	MLL-AF4	PB
MA4_10	iBCP-ALL	10.3m	F	MLL-AF4	PB
MA4_11	iBCP-ALL	10.1m	F	MLL-AF4	BM
MA4_12	iBCP-ALL	8.8m	M	MLL-AF4	BM
MA4_13	iBCP-ALL	3.6m	M	MLL-AF4	PB
MA4_14	iBCP-ALL	0.1m	F	MLL-AF4	BM
MA4_15	iBCP-ALL	4.2m	F	MLL-AF4	PB
MA4_16	iBCP-ALL	6.5m	F	MLL-AF4	BM
MA4_19	iBCP-ALL	2.5m	M	MLL-AF4	BM
MA4_20	iBCP-ALL	4.2m	M	MLL-AF4	BM
% Blast: 88-100
iBCP-ALL - infant B-cell precursor acute lymphoblastic leukemia
PB - peripheral blood
BM - bone marrow
